# Supplementary material for: Unexpected morphological variability in the eggshells of the South American caimans Caiman latirostris and Caiman yacare
Source: Sci Rep. 2023 Mar 25;13:4894. doi: 10.1038/s41598-023-31837-9 (PMC10039913; doi:10.1038/s41598-023-31837-9)
Supplement: Supplementary file 4 — Supplementary Table S4. [file 41598_2023_31837_MOESM4_ESM.xlsx]

## Sheet: Introduction 
This file contains the raw data to calculate the single pore water vapor conductance (GH2O) for the shells of the six developmental stages of C. latirostris.
Pores' cross sectional area	Contains the cross-sectional area of each pore canal obtained from segmentation. Each slice is 13.93 um thick. Differences in pore length are associated to local variations in shell thickness.
R and GH2O	Includes the pore resistance for each slice. GH2O is calculated as: GH2O=1/R

## Sheet: Pores cross-sectional area
CL1	Stage 15
Index	Thickness (µm)		Sector
				A (pore area in µm^2)					B				C					D					E					F
		From outer surface (µm)	pc1	pc2	pc3	pc4	pc5	pc6	pc7	pc8	pc9	pc10	pc11	pc12	pc13	pc14	pc15	pc16	pc17	pc18	pc19	pc20	pc21	pc22	pc23	pc24	pc25	pc26	pc27	pc28
1	13.93	13.93	12224.8	16105.7	43660	34928	30852.4	36479.6	32598.8	78586.4	31434.6	15911.7	14553.4	36092.4	8538	35703	54718.8	45210.9	14746.9	11060.2	45988.9	17852.2	61318.6	41331.8	34152.1	32211.7	72962.3	49482.4	29107.3	39585.9
2	13.93	27.86	8926	13971.2	33957.8	56272.9	42688.9	30852.4	51226.7	75287.7	40360.4	19986.7	17270	37450.7	12418.9	38807.6	58793.6	52196.3	12612.5	19985.9	64229.3	27360.5	80335.1	46571.1	30853.3	31629.5	66170.6	48512.2	32988.3	57244.4
3	13.93	41.79	10866.5	19404.4	45600.4	58601.4	44823.4	26777.6	58406.2	73347.3	33375	20180.7	24255.7	40361.4	13971.3	38419.6	54718.8	36285.1	13194.6	17463.4	67916.1	52974.6	78588.7	30853.3	27166.5	33375.9	58408.7	50840.8	45601.4	49676.5
4	13.93	55.72	10478.4	40555.3	37838.7	56272.9	45987.6	24255.1	45987.6	74705.6	38808.1	18046.2	22121.2	45988.7	21150.9	40942	56853.2	43076.5	13582.7	17075.4	64035.2	61124.5	77424.4	31241.4	24837.9	22315.3	53945.5	48124.1	51228.9	47541.9
5	13.93	69.65	21538.9	54138.4	45212.3	58601.4	40360.4	32016.7	43659.1	70824.8	40360.4	34540.1	27166.3	42495.9	36286.5	41718.2	48509.5	45599	12224.4	15911.1	52198.4	55691.2	63453.1	29883.1	22897.4	24643.9	46765.7	49094.3	49482.4	44243.1
6	13.93	83.58	13001	57825.2	41719.5	55108.6	39972.4	26777.6	41136.6	62287	44047.2	42107.8	23091.4	38809.1	51227.9	39389.7	42882.4	44628.8	9119.8	14552.9	39973.5	55885.3	57243.6	24643.9	19210.6	22703.4	42302.6	43272.9	40168.1	36481.2
7	13.93	97.51	13971.2	52780.1	41525.5	42689.8	33375	30658.4	34539.2	62675.1	43465.1	40943.5	19986.7	24837.8	58795.7	38419.6	38613.6	38807.6	9507.9	10672.1	32793.8	40361.6	50452	24643.9	13001.1	19598.7	37257.3	37063.3	33570.4	32406.1
8	13.93	111.44	16105.7	48317.1	42495.7	46182.6	34151.1	28135.9	24643.2	59958.5	40166.4	48123.2	20762.8	23479.5	64811.1	37449.4	37643.4	29299.8	12224.4	7567.5	31047.4	41137.8	48899.6	25420	13777.3	16882	32406.1	34928.8	31047.8	29495.4
9	13.93	125.37	15717.6	40167.2	47152.8	37062.5	21344.5	24061	17269.6	48510.1	35897.5	49287.5	20762.8	23673.5	65975.4	34732.8	34538.8	28523.6	11060.2	6791.3	25614.1	29301	35510.4	19986.7	10090.4	15135.6	29301.4	23479.9	32406.1	22703.7
10	13.93	139.3	15911.6	23091.3	45212.3	31435.2	18239.8	28329.9	10478.2	18239.8	27941.8	45794.7	19986.7	23479.5	63258.8	33956.7	25807.1	26389.2	9507.9	8149.6	24061.7	28718.8	35510.4	14359.4	7955.9	11060.6	22897.7	16300.1	21733.5	18240.6
11	13.93	153.23	6209.4	17852.1	40749.3	20956.8	12806.7	27359.7	11448.4	13194.8	28135.9	43660.2	19016.4	22315.2	56079.1	24060.7	20180	24448.8	7955.6	7373.5	17852.2	15523.7	30853.3	13389.2	6791.6	7567.8	19210.8	11642.9	18822.7	9508.4
12	13.93	167.16	4851.1	16105.7	34928	18434.2	9119.9	23672.9	7373.5	11060.3	26195.5	38226.9	17464.1	18434.3	47929.2	18433.6	21150.2	20568	7373.5	6985.4	15329.6	8344	25226	7567.8	6791.6	7373.8	14941.7	7179.8	10478.6	7956
13	13.93	181.09	7179.6	14553.3	21344.9	10090.3	6209.3	21926.6	4851	6403.3	23672.9	25808	15911.7	14941.5	37450.7	20762.1	19597.9	19791.9	4074.8	7179.4	13195.1	3686.9	26972.4	9896.4	5627.3	4075	13777.5	5433.4	7956	5239.3
14	13.93	195.02	10672.4	9508.2	10284.4	1746.4	4851	17269.6	1746.4	3104.7	13582.8	23091.4	14359.3	18046.2	27942.5	12806.5	17851.5	14746.9	2522.5	10866.1	12419	4657.1	23091.5	4463.1	3686.9	2134.5	8344.1	1552.4	5433.4	4851.2
15	13.93	208.95	7373.7	5239.2	8343.9	1358.3	3298.7	11254.4	1552.3	1940.4	11836.5	14747.4	13001	14165.3	22897.3	6209.2	9119.8	13582.7	2328.5	10090	8344	3880.9	22315.3	3880.9	4269	1940.5	6985.8	582.1	3104.8	3686.93
16	13.93	222.88	7761.8	582.1	3880.9	8149.9	2716.6	11254.4	10866.3	12612.6	8731.8	10090.4	12807	8732	16105.8	4268.8	5045	10478.1	2134.4	6015.2	3880.9	3880.9	14553.5	1940.5	3298.8	2134.5	5239.3	970.2	1940.5	2910.79
17	13.93	236.81		1164.3	2328.5	9314.1	2134.5	8925.9	134276	15135.2	5239.1	4657.1	11448.7	4269	11254.6	2522.5	6403.3	5433.1	2522.5	5045	4657.1	4269	15329.6	2522.6	6985.7	2716.7	2522.6	388.1	2716.7	1164.29
18	13.93	250.74		1746.4	13195	66945.3	34927.3	8731.8		105170	3104.7	3298.8	10090.4	2522.6	8344	1358.3	4074.8	3492.7	2522.5	1940.4	776.2	5433.3	8538	3492.8	8732.1	20180.8	2716.7	194	2328.6	1164.29
19	13.93	264.67		83439.1	11254.6		67720.2	17075.6			3104.7	3686.9	7761.8	1746.4	58213.6	5627.1	4656.9	4074.8	3298.65	3104.6	970.2	4269	8538	21345.1	7179.7		2910.7	4269.1	2328.6	1164.29
20	13.93	278.6		94887.7	2910.7		50838.6	73153.3			1746.4	3686.9	9314.2	1746.41	119144	76839.1	3298.7	4462.9	6791.33	4074.8	2716.7		28718.8	26002.2	9508.3		2910.7	131565	776.195	1358.34
21	13.93	292.53			5239.2		64615.5	114096			1552.3	22121.2	3880.9	2328.54	125935		72182.2	4462.9	35314.9	10672.1	6597.6		66945.9	40361.6			7762		6015.51	6403.6
22	13.93	306.46			130204						4074.9	185701	9120.13	6403.49	159699		84600.6	85958.9						54527					22703.7	6985.8
23	13.93	320.39			156400						3492.73		69856.3	189388			150768	165709												137386
24	13.93	334.32									51420.8						155425
25	13.93	348.25									60928.7						141454
26	13.93	362.18									73347.3
CL2	Stage 17-18
Index	Thickness (µm)		Sector
				A (pore area in µm^2)					B				C				D						E					F
		From outer surface (µm)	pc1	pc2	pc3	pc4	pc5	pc6	pc7	pc8	pc9	pc10	pc11	pc12	pc13	pc14	pc15	pc16	pc17	pc18	pc19	pc20	pc21	pc22	pc23	pc24	pc25	pc26	pc27	pc28	pc29
1	13.93	13.93	25225.8	55884.9	18822.3	20956.8	23867.5	12224.8	14553.4	5239.21	6015.39	64034.8	19598.5	15523.6	9702.25	7179.66	58989.7	40167.3	5045.17	12807	32017.4	30271	35510.2	19792.6	25613.9	11836.8	6597.54	10284.4	19210.5	18628.3	11254.6
2	13.93	27.86	27748.4	39391.1	26196	11448.6	27360.3	12612.9	21150.9	11254.6	4657.08	59765.8	15135.5	17270	15523.6	12030.8	52974.3	38614.9	17852.1	10090.3	24643.7	25031.8	33181.6	17464	22315.1	17852.2	9120.12	14553.4	33181.7	24061.6	17658.1
3	13.93	41.79	14941.4	39197	29494.8	22703.2	31823.4	14359.3	19210.4	10672.5	5239.21	83051.2	23479.4	15717.6	17852.1	12807	46182.7	36286.4	25419.9	13777.2	30076.9	25031.8	38420.9	18046.2	20568.7	20762.8	10478.4	12030.8	38226.9	33763.9	19210.5
4	13.93	55.72	21539	43466	30271	20180.7	33181.7	12030.8	18822.4	8537.98	7955.84	99933.1	17270	14941.5	16881.9	13583.1	39197.1	32017.4	28330.6	12807	22121.1	23285.4	39585.1	20568.7	20374.7	21150.9	10478.4	8343.94	36286.4	23673.5	19404.5
5	13.93	69.65	32599.5	52198	53944.5	18434.3	33375.7	11836.7	23285.4	10090.3	13583.1	100903	25808	25808	16687.9	15329.5	36286.4	25613.9	26778.2	14165.3	20180.6	20762.8	37450.6	23673.5	19598.5	20762.8	10090.3	7761.81	26778.2	18822.4	19016.4
6	13.93	83.58	53944.5	56078.9	60153.9	24837.7	29494.8	14941.5	30465.1	17270	9120.11	97216.5	31435.3	30076.9	16493.8	16881.9	35122.1	20374.7	21927.1	16299.8	20180.6	22121.1	41719.6	25613.9	19404.5	20762.8	9896.3	10478.4	20180.7	15135.5	19210.5
7	13.93	97.51	62676.5	58019.4	64616.9	22509.2	26584.2	22703.3	33181.7	34540	11060.6	73931.1	43272	28524.6	16493.8	21344.9	34734	17658.1	17464	18822.4	20180.6	23867.5	39197	20956.8	21150.9	21539	10478.4	10478.4	16881.9	15329.6	19016.4
8	13.93	111.44	59765.8	61900.3	63840.7	28524.6	23091.3	21344.9	45794.6	31047.2	14941.5	47735	54914.7	29300.8	16493.8	24255.6	36286.4	15717.6	14359.3	22897.3	20374.7	26390.1	38032.8	18628.3	21344.9	22897.3	10284.4	9896.3	16493.8	14359.3	19016.4
9	13.93	125.37	64228.8	72378.7	60347.9	29688.9	19016.4	29494.8	39003	34928.1	14359.3	33763.8	50257.6	31241.2	17076	25225.8	38032.8	16493.8	14747.4	25031.8	21344.9	29688.8	37450.6	15135.5	21344.9	25614	8926.08	9314.17	17076	13389.1	20374.7
10	13.93	139.3	68691.9	71602.5	50839.7	46376.7	17270	34928.1	39391.1	35510.2	24255.6	21344.9	50063.6	14747.4	17270	24643.7	39779.2	16687.9	14359.3	20762.8	21539	26390.1	31823.3	3686.85	22509.2	29688.9	7955.85	7179.67	16299.8	12807	21927.1
11	13.93	153.23	57437.3	68691.9	58601.5	39197	10284.4	37644.7	25031.8	41525.6	24255.6	18628.3	38226.8	18434.3	18822.4	24255.6	39973.2	16687.9	15911.7	17076	21733	24255.6	22509.2	4657.07	18240.2	30077	6791.58	4657.08	14553.4	12807	22703.3
12	13.93	167.16	38420.9	63452.6	44436.3	52004	8149.89	47735.1	18822.4	34151.9	22509.2	17658.1	26002	7761.79	18822.4	23285.4	37062.6	15717.6	16299.8	10478.4	19404.5	19792.6	22121.1	2328.54	9896.28	28912.7	5433.26	3686.86	12807	11836.8	22703.3
13	13.93	181.09	26002	55108.7	45794.6	51421.9	9314.16	39585.2	12030.8	27554.4	24449.7	34734	28136.5	2134.49	17464	23673.5	28330.6	13777.2	19210.4	3298.76	15135.5	16687.8	22897.3	2716.63	7955.83	23867.6	4268.99	3104.72	11060.6	11060.6	21927.1
14	13.93	195.02	22315.2	53168.3	51227.8	52780.2	7955.84	37644.7	7179.66	19598.5	19016.4	30465	26196.1	2522.58	15135.5	19210.4	19986.6	11836.7	20956.8	2522.58	11254.6	3492.8	21150.9	1746.4	5239.21	16493.8	4074.95	2910.68	10672.5	10478.4	19210.5
15	13.93	208.95	20180.7	48511.2	63646.7	46570.8	9120.11	39779.2	2522.58	12418.9	14165.3	29106.7	13777.2	970.224	13389.1	15329.5	11642.7	8149.89	23673.5	1358.31	5627.3	1552.36	12418.9	1940	2328.54	9896.3	4268.99	2134.5	10672.5	10672.5	15911.7
16	13.93	222.88	9120.11	35704.2	75095.3	37062.6	1940.45	26390.1	2328.54	9896.29	3686.85	38614.9	10672.5	970.224	6791.57	9702.25	9314.16	5627.3	22121.1	1552.36	3104.72	2716.63	10478.4	3298	1164.27	7373.72	3492.81	1552.36	9508.21	10284.4	11642.7
17	13.93	236.81	4268.99	19016.4	79558.4	34540		20180.7	4074.94	7761.8	2134.49		7567.75	3880.9	2716.63	6791.57	4268.99	2716.63	18434.3	2522.58	2910.67	2716.63	4657.07		6403.48	7373.72	2522.59	1358.32	8149.9	9702.26	6791.58
18	13.93	250.74	3298.76	13195	103620	25613.9		17270	11642.7	1746.4	2134.49		3298.76		970.225	6015.39	4074.94	1552.36	11642.7	7373.71	4657.07	8537.97	6597.52		5821.34	7373.72	1552.36	1164.27	7567.76	7179.67	2328.54
19	13.93	264.67	4657.07	14165.3	135443	19016.4		7955.84		1164.27	1358.31		4268.99		1552.36	6403.48	3880.9	970.225	7955.84	25225.8	4268.98	7567.74				8732.03	1940.45	970.226	6791.58	5239.22	1552.36
20	13.93	278.6	13583.1			8732.02		6597.53		970.225	1164.27		3686.85		1164.27	5821.35	4074.94	582.135	5045.17	31241.2	2910.67	15135.5				8732.03	3492.81	582.135	5433.26	4851.13	5821.35
21	13.93	292.53				3880.9		6985.62		1940.45	1940.45					104978	3686.85	6015.39	3104.72	55108.8	9508.19	19986.6				7179.67	7567.76	582.135	2716.63	5433.26	19210.5
22	13.93	306.46				5239.21		9508.2		3104.72							3492.81	21539	2522.58	77423.9						4074.95	10478.4	776.181	3880.9	11642.7	23091.4
23	13.93	320.39						17076									61706.3		4074.94							2716.63	10866.5		9896.3	30659.1	19598.6
24	13.93	334.32																									9896.3		13971.3	50839.8
25	13.93	348.25																											14553.4	55885
26	13.93	362.18																												50839.8
27	13.93	376.11																												46764.9
28	13.93	390.04
29	13.93	403.97
CL3	Stage 18
Index	Thickness (µm)		Sector
				A (pore area in µm^2)				B					C					D					E					F
		From outer surface (µm)	pc1	pc2	pc3	pc4	pc5	pc6	pc7	pc8	pc9	pc10	pc11	pc12	pc13	pc14	pc15	pc16	pc17	pc18	pc19	pc20	pc21	pc22	pc23	pc24	pc25	pc26	pc27	pc28
1	13.93	13.93	32986.5	78973.6	57823.4	46569.2	59182	15329.1	65779.3	72182.6	15524.1	30660.1	9120.41	39198.4	32988.7	53364.4	86353.2	31824.6	31436.5	24644.6	61124.5	47929.4	21733.2	10866.6	37645	75095.9	38616.3	41527	53946.4	37840.1
2	13.93	27.86	44822.9	47733.4	32598.4	29105.7	45987.3	9701.96	42688.6	54913.1	36675.7	18046.8	7762.05	26391	35511.4	43661.7	58991.9	38616.4	35511.6	24256.5	49675.8	42496.1	12030.9	12419	38615.2	46959.2	22315.9	28719.6	34153.1	28525.6
3	13.93	41.79	48315.5	29881.9	22508.4	35120.9	33568.8	5821.18	35897.3	51032.3	41527	12031.2	25032.6	27361.2	44437.7	37064	50065.5	44826.1	26391.1	20569.5	42690.2	38809.2	9120.17	13777.3	29495	33570	21733.8	40556.8	27555.3	26002.9
4	13.93	55.72	52584.4	20568.1	27553.4	32016.3	31434.4	6985.42	31434.4	43076.7	32018.5	9508.51	23868.3	24838.6	53752.2	40751	45602.3	58991.9	19987.4	16882.5	32211.7	42108	8732.08	11254.7	28912.9	28330.7	25614.8	39586.5	31824.5	23868.3
5	13.93	69.65	35897.1	22896.5	23672.7	31822.3	36285.3	7955.61	26195.3	37837.7	24256.4	25614.8	18823	16494.4	49289	42109.3	42691.5	77232.8	15524.2	21927.9	37839	35898.5	9314.22	13971.3	28718.8	24643.9	49095.1	51423.7	34541.2	21539.7
6	13.93	83.58	34150.7	26389.2	34344.8	27359.4	30852.2	4462.9	27941.7	37061.5	23092.1	28331.5	31436.3	20375.4	43855.6	42497.4	26973.3	74322	11255	21345.7	32599.8	32599.8	10090.4	22703.4	25032	23673.6	50841.5	55498.8	29883.9	19793.3
7	13.93	97.51	37255.4	27747.5	17851.5	31628.2	41912.5	2910.59	32210.5	38225.7	22898	21151.6	27943.4	42109.1	39392.4	40556.9	25226.8	71799.3	15524.2	14553.9	30271.2	29301	17270.1	27942.7	22509.4	23479.6	45990.2	57051.2	25808.9	18046.8
8	13.93	111.44	33956.7	31046.1	15523.1	31822.3	41718.4	2910.59	33374.8	36673.4	19017	17464.6	20181.3	40750.8	37840	38422.3	25226.8	72575.5	17852.8	17658.8	27748.6	22897.4	16299.9	28718.8	21733.2	19404.6	47154.5	64037	25614.8	16494.4
9	13.93	125.37	36285.2	35703.1	10090	30464	41912.5	4268.86	31434.4	37449.6	18434.9	34153	14747.9	36481.6	33376.8	32212.7	23092.2	71023.1	14165.8	15912.3	21539.1	19986.8	39391.4	29106.9	19210.6	19210.6	45990.2	63843	18629	15524.1
10	13.93	139.3	20180	33568.6	6791.34	24060.8	34150.9	23090.7	24060.9	35315.2	16494.4	20569.4	18046.8	31436.3	29689.8	29107.8	21733.8	64619.4	14553.9	13971.8	17076.1	15135.6	43272.3	28912.9	16882	20180.8	44049.7	74515.8	18240.9	12031.2
11	13.93	153.23	14746.9	30658.1	3880.77	11448.3	23866.8	38613.8	17269.5	29105.9	13971.7	15718.2	14553.8	33376.8	22315.9	22316	19599.3	64037.2	11837.2	16106.3	16299.9	9896.36	40555.7	27360.5	16299.9	18240.3	43079.5	54722.6	16688.4	9508.53
12	13.93	167.16	6597.3	26001.1	2910.57	5045	17851.6	79556.1	13388.7	20762.2	10284.7	10672.8	13001.4	34929.2	18823	17658.8	19405.2	50647.6	6791.83	12613.4	14553.5	6791.62	23479.6	18434.4	13971.3	14165.4	35317.4	46378.3	14165.8	11060.9
13	13.93	181.09	5239.03	18045.6	2134.42	1552.31	14358.9	66943.6	6985.42	9701.96	10090.7	10478.8	7762.05	32600.6	5821.54	15912.3	15718.2	43855.8	6791.83	11449.1	8149.94	4269.02	22509.4	11836.8	9314.22	11642.8	29107.7	35899.6	10284.7	10866.9
14	13.93	195.02	2134.42	8537.69	6597.3	1358.27	11254.3	81884.6	2910.59	3880.79	3686.97	8926.36	5821.54	16300.3	5627.49	12031.2	10672.9	37258	2328.63	9896.66	4269.02	4269.02	13583.2	5821.39	3298.79	11836.8	21927.8	27749.4	11643.1	8344.22
15	13.93	208.95	1746.42	6791.34	4074.8	13970.8	6985.42	90810.4	2328.47	3298.67	2134.56	5627.49	5239.38	15330	11255	11061	3881.04	21539.8	776.209	5433.46	2716.65	4657.11	10284.4	4269.02	2716.65	6015.43	20569.5	14747.9	5627.5	3881.03
16	13.93	222.88	4074.8	5239.03	3880.77	13582.7	9896		3492.71	2716.55	1358.36	4657.23	6015.59	12031.2	7568	14165.8	2910.78	19211.2	582.157	2910.78	2522.6	8343.99	4074.97	3298.79	1552.37	4074.97	20763.5	8538.27	11255	1358.36
17	13.93	236.81	10478.1	5045	4268.84	2134.42	9896		6209.26	1552.31	1164.31	5239.38	6209.64	10284.7	5239.38	24062.5	1164.31	15524.2	1358.37	1746.47	2134.51	9896.36	11060.6	4269.02	970.231	3492.83	30078	140881	16106.3	4851.29
18	13.93	250.74	14941	2134.42	3686.73	1940.38	8537.73		5239.06	2522.51	970.256	13777.6	2716.72	6791.79	101295	16688.5	970.261	8150.19	2522.68	1164.31	3686.88	20568.9	9508.26	6597.57	582.139	1746.42	129238		11643.1	12225.3
19	13.93	264.67	2522.5	1940.38	4462.88	2134.42	2910.59		26777.4	8343.69	1552.41	7956.1	27167.2	7762.05	225876	163974	2522.68	7956.14	6209.67	1940.52	4657.11	12224.9	77230.4	4269.02	1358.32	117398	151942		9508.53	28913.7
20	13.93	278.6	151350	3298.65	6597.3	108467	8731.77		65197.2	24060.9	11255	13195.5	81113.4	69470.4		255761	16882.5	12613.4	101101	6597.77	8538.03	187255		3492.83	1746.42	125160	200067		31048.3	71411
21	13.93	292.53	137573	169978	66943.2	169589	20180.1		33180.7	26971.5	99160.2	81695.6					22316	18435	145539	6791.83	13971.3			78976.8	74319.7	111188			191529	98966.3
22	13.93	306.46	138543	216741	91780.1	183560	113707		188218	21732.4							37064	41527.2		12225.3	23091.5				100322
23	13.93	320.39	230518														71023.1	72187.4		71605.3	43078.3				107696
24	13.93	334.32															73157.7
CL4	Stage 19
Index	Thickness (µm)		Sector
					A (pore area in µm^2)					B					C				D					E				F
		From outer surface (µm)	pc1	pc2	pc3	pc4	pc5	pc6	pc7	pc8	pc9	pc10	pc11	pc12	pc13	pc14	pc15	pc16	pc17	pc18	pc19	pc20	pc21	pc22	pc23	pc24	pc25	pc26	pc27	pc28
1	13.93	13.93	43077.9	41137.5	8149.88	13777.2	23867.5	30271	19404.5	31629.3	18434.3	20956.8	33375.7	57243.2	45406.5	21539	28718.6	30077	97216.6	37838.8	36480.5	51421.9	30659.1	42301.8	23673.5	42301.8	8926.08	16299.8	45212.5	16881.9
2	13.93	27.86	30076.9	31047.2	10284.4	13971.2	17852.1	30271	27942.5	26196.1	19016.4	16881.9	28136.5	56467.1	46570.8	23479.4	22315.2	31241.3	80916.8	28330.6	26972.3	32017.4	33181.7	37450.7	21927.1	35510.2	23673.5	36286.4	25808	15717.7
3	13.93	41.79	30271	26390.1	13583.1	22315.1	16105.7	21733	20180.7	25808	20180.7	14941.5	29882.9	60153.9	42883.9	26778.2	20568.8	50645.8	65199.1	11836.8	18434.3	17658.1	27166.3	40555.4	22703.2	25419.9	24255.6	35704.3	22315.2	24837.8
4	13.93	55.72	27942.4	27942.4	15911.7	19986.6	12224.8	22703.3	15717.6	24255.6	24837.7	16105.7	31435.3	58407.5	43078	27166.3	17270	65781.3	63258.7	7761.8	18628.3	28718.6	24255.6	40749.4	12224.8	21927.1	23867.5	27554.4	22121.1	27166.3
5	13.93	69.65	25419.9	25613.9	17852.1	21733	8343.92	24255.6	18434.3	19016.4	24061.6	15329.5	33569.8	57243.2	48511.2	29106.7	18822.4	69662.2	33763.8	8926.07	17270	28330.5	31047.2	41137.5	17464	16493.8	19404.5	34734.1	18046.2	24255.6
6	13.93	83.58	44630.3	29300.8	17852.1	19792.6	8343.92	26584.2	22509.2	23091.3	25419.9	16687.9	33957.9	57631.3	52004	33181.7	15717.6	76259.7	27942.5	9896.3	20374.7	31241.2	22703.2	38420.9	14941.5	13583.1	30077	45794.6	16493.8	30659.1
7	13.93	97.51	46570.7	26196	19986.6	20762.8	10478.4	26778.2	21927.1	27360.3	28912.7	13389.1	33763.8	57631.3	53556.4	33763.8	15329.5	79946.6	42884	9702.25	18046.2	40749.4	24255.6	41719.6	13389.1	15911.7	30853.2	39197.1	19986.6	28912.7
8	13.93	111.44	48899.3	26972.2	18046.2	18628.3	8537.97	25225.8	23479.4	21150.9	29688.9	9702.25	28330.6	54138.5	49093.4	32987.6	17075.9	83051.3	46958.9	11448.7	16881.9	50257.6	28136.5	31629.3	11642.7	15911.7	51033.9	43466.1	21345	21927.1
9	13.93	125.37	68691.8	26002	33763.8	12418.9	6597.52	19210.4	16493.8	19986.6	33763.8	7761.8	23285.4	42107.7	40555.4	26196.1	13583.1	86738.1	46376.8	12224.8	13777.2	53944.5	33957.8	25225.8	8926.06	14359.3	50645.8	41525.7	25808	16881.9
10	13.93	139.3	88290.4	23479.4	32599.5	11448.6	3880.89	17270	15135.5	18046.2	29494.8	5239.21	18434.3	34540	32405.5	24449.7	12807	74125.2	29106.8	15135.5	14165.3	54720.6	43078	20180.7	8732.02	14747.4	58795.7	28524.6	21345	13583.2
11	13.93	153.23	89842.7	16881.9	28136.5	7373.7	2134.49	15329.5	11254.6	18046.2	29494.8	4463.03	16105.7	30659.1	26002	17852.1	12224.8	66751.5	29106.8	14165.3	13971.2	56079	43078	13777.2	6209.43	8926.06	50451.7	25031.8	11642.7	13777.2
12	13.93	167.16	72378.7	8149.88	22509.2	6209.43	3492.81	9508.2	10478.4	14747.4	26002	4074.94	13195.1	17852.1	17658.1	16881.9	9702.24	55302.8	25225.9	10866.5	15523.6	57825.4	42689.9	10284.4	7373.7	6209.43	56661.2	19404.5	9896.3	11642.7
13	13.93	181.09	66169.3	6015.39	19792.6	4851.12	6403.48	5627.3	7761.8	13001	23479.4	3492.81	11642.7	10090.3	14359.3	10672.5	6985.62	38420.9	33957.9	7373.71	19016.4	45794.6	37256.6	6403.48	6015.39	3298.76	37644.8	17464.1	6015.4	6597.53
14	13.93	195.02	45988.6	3880.89	15717.6	2522.58	4851.12	4851.12	5239.21	9120.11	13971.2	2716.63	8537.97	9702.24	8926.06	7179.66	6791.57	33569.8	14747.4	4268.99	17270	31823.4	31823.4	3104.72	4657.08	2716.63	30659.1	12224.8	4657.08	4851.13
15	13.93	208.95	34540	3880.89	6403.48	3492.81	5821.34	6985.62	3298.76	7373.71	5821.35	2328.54	9120.11	10478.4	9120.11	4851.12	2716.63	21927.1	8343.94	3104.72	13971.2	19404.5	26002	4074.94	1940.45	1746.4	17076	8343.94	6015.4	3880.9
16	13.93	222.88	38420.9	5239.21	5821.34	9896.28	8343.92	5045.17	4074.94	6015.39	6015.39	3298.76	4463.03	31435.3	17464	2716.63	2134.49	8926.07	7373.71	2134.5	5821.35	10478.4	22315.2	2522.58	1746.4	2328.54	10672.5	4268.99	3104.72	3686.86
17	13.93	236.81	23285.4	5045.16	5239.21	9314.15	9120.1	2716.63	6015.39	3686.85	4463.03	3104.72	5433.26	11642.7	17075.9	3298.76	1164.3	3686.86	5239.22	1940.45	1164.27	6985.61	16493.8	1940.45	2328.54	582.134	8926.08	4657.08	3686.86	3686.86
18	13.93	250.74	9314.15	7373.7	3492.81	9896.28	7761.79	3880.9	9120.11	5045.17	5239.21	2522.58	3104.72		14359.3	2910.67	1164.27	5433.26	5627.31	2134.5	1164.27	7955.84	11448.6	2134.49	776.179	582.134	8343.94	4268.99	4657.08	3104.72
19	13.93	264.67	36480.4	7761.79	2910.67	3880.89	5627.3	9120.11	10478.4	5627.3	30853.1				7179.66	1746.4	1164.27		2716.63	3298.77	1164.27	132921	5239.21	1552.36	1940.45	2134.49	6597.53	8537.98	3104.72	2134.5
20	13.93	278.6	162027	12612.9	7179.66	35510.2	14165.3	8343.93	3492.81		56079				5239.21	11448.6	1358.31		2134.5	8149.89	1358.32		4268.99		6791.57	27942.5	9508.21	8732.03	5627.31	2522.59
21	13.93	292.53						6403.48	26002		70632.3				5627.3		10672.5		1358.32	6403.49	1552.36		1940.45		12224.8	53168.3	7179.67	6597.53	8732.03	5045.17
22	13.93	306.46													8732.02				3492.81	7955.85	1164.27		2134.49		21927.1	39973.2		5045.17	13583.2	21539
23	13.93	320.39																	6015.4		3492.81		3880.9						12612.9
24	13.93	334.32																			33181.7		6403.48
25	13.93	348.25																			158341
CL5	Stage 20
Index	Thickness (µm)		Sector
					A (pore area in µm^2)					B				C					D					E				F
		From outer surface (µm)	pc1	pc2	pc3	pc4	pc5	pc6	pc7	pc8	pc9	pc11	pc12	pc13	pc14	pc16	pc17	pc18	pc19	pc20	pc21	pc20	pc21	pc22	pc23	pc24	pc25	pc26	pc27	pc28
1	13.93	13.93	15523.6	19210.4	19404.5	8926.06	8537.97	6597.52	10090.3	21150.9	19986.6	16493.8	20956.9	26390.1	14359.3	13971.2	43272	22897.3	32987.6	54526.6	14553.4	77618	52004.1	37256.6	36480.5	11836.7	21733	60930	4074.94	16299.8
2	13.93	27.86	29300.8	28524.6	21733	19792.6	13001	19792.6	12612.9	29882.9	14359.3	13001	24449.7	31629.3	19016.4	15135.5	34734	13777.2	27554.4	38809	8149.88	49869.6	30465.1	35510.2	23673.5	8732.03	18628.3	49093.3	13777.2	21539
3	13.93	41.79	38420.9	41331.5	22509.2	24255.6	14941.5	25613.9	8537.97	39197	20568.7	17464	23479.4	46376.8	19210.5	14553.4	31241.2	13777.2	43078	41719.6	15523.6	34151.9	24837.8	28912.7	21539	34346	20762.8	38614.9	14165.3	21927
4	13.93	55.72	43272	47735	23867.5	21150.9	16105.7	25808	5045.16	42301.8	16105.7	21344.9	22897.3	87902.4	17464.1	13583.2	32017.4	13001	42107.7	41719.6	21344.9	20180.7	19792.6	40361.4	16493.8	44242.3	21733	48123.1	11642.7	15523.6
5	13.93	69.65	44436.3	48899.3	25031.8	17075.9	15911.7	20956.8	12224.8	71990.6	12807	17270	21150.9	73543.1	16493.8	12807	35510.2	13389.1	43078	35316.2	25225.8	18240.2	20762.8	44630.4	14941.5	32405.5	22121.1	32793.6	11448.6	16299.8
6	13.93	83.58	58795.6	40943.5	31629.3	13777.2	15911.7	16881.9	19210.4	76065.5	12807	17464	20762.8	72572.8	14553.4	10672.5	39197.1	12807	43854.1	35898.3	16881.9	19210.5	15911.7	61512.3	14941.5	38420.9	23285.4	24061.5	8926.05	18628.3
7	13.93	97.51	62288.4	38032.8	43854.1	12807	17464	12807	21927.1	51421.9	13777.2	18240.2	19986.6	77812.1	14359.3	10284.4	35316.2	12030.8	58989.6	31629.3	15911.7	20180.7	18628.3	77424	17464.1	47347	19016.4	25225.8	10478.4	14941.4
8	13.93	111.44	66945.5	36286.4	56273	13001	20374.7	11060.6	18434.2	35704.2	11060.5	15911.7	20180.7	84021.5	14359.3	10284.4	33763.8	13971.2	65781.2	26196.1	18046.2	20180.7	21150.9	79752.5	25613.9	51421.9	17270	21539	7373.7	14553.4
9	13.93	125.37	69274	35898.3	61706.2	14165.3	21539	9120.11	18240.2	34734	11836.7	8343.92	20374.7	84021.5	14941.5	9896.3	34151.9	15523.6	72184.7	24837.7	13195	20568.8	24255.6	65975.3	25031.8	55690.9	20180.6	14359.3	4268.98	18046.2
10	13.93	139.3	71408.5	35898.3	65199.1	13777.2	21733	8732.02	28136.5	35898.3	12224.8	8732.01	19792.6	86932.2	13971.2	8926.07	33569.8	10090.3	66557.4	25031.8	10672.5	22509.2	22897.3	60154	26778.2	59571.8	17270	14747.4	3492.8	8149.88
11	13.93	153.23	74707.2	35898.3	68109.7	13971.2	22121.1	7955.84	22509.2	39585.1	12224.8	5045.16	19404.5	84991.7	13777.2	8149.89	33763.8	8343.93	54138.5	26778.2	7761.79	21150.9	19986.6	55885	19986.6	53750.5	13583.1	6791.56	2910.67	5433.25
12	13.93	167.16	74707.2	36286.4	68691.9	14359.3	20762.8	7567.75	21733	54914.7	15135.5	2328.54	17658.1	78976.3	11836.7	6597.53	33375.7	7761.79	49675.5	21539	4074.94	16687.9	14165.3	31047.2	17852.1	43660.1	12418.9	3492.8	3298.76	5239.21
13	13.93	181.09	74513.2	36868.5	67721.6	12807	17464	7373.7	23091.3	45600.5	6209.43	2134.49	15717.6	61124.2	9896.3	5433.26	26196.1	4851.12	34734	15523.6	1746.4	8343.94	11060.6	21150.9	14747.4	35898.3	13195	2910.67	1164.27	7761.79
14	13.93	195.02	67915.7	38032.8	62870.5	8732.02	13971.2	6791.57	15523.6	44436.2	2134.49	3104.72	13195.1	51421.9	8149.89	3298.77	21150.9	5821.35	23673.5	10672.5	6403.48	6209.44	7373.71	50451.7	11060.6	27748.4	13971.2	1940.45	970.223	14747.4
15	13.93	208.95	59571.8	36674.5	55302.8	4074.94	8732.02	6597.52	10672.5	30076.9	1746.4	3104.72	10478.4	38615	5821.35	2134.5	9314.15	6209.44	14165.3	6403.48	5045.17	3686.86	2716.63	71990.7	5821.35	21733	13195	776.179	1164.27	28524.6
16	13.93	222.88	47929.1	35898.3	48511.2	3298.76	4657.08	6209.43	9314.15	19016.4	1358.31	1164.27	7955.85	28912.7	4268.99	2716.63	11254.6	3492.81	7761.79	3298.76	6985.61	2716.63	970.225	62870.6	2716.63	19404.5	11448.6	1746.4	1940.45	142429
17	13.93	236.81	39585.1	31435.3	42883.9	3298.76	4657.08	4657.08	4851.12	17464	2910.67	32405.5	3686.86	22509.2	3104.72	1940.45	27554.4	3298.76	2522.58	2522.58	155624	2522.59	1746.41		2522.59	11448.7	14941.4	4074.94	1552.36
18	13.93	250.74	34345.9	27360.3	16105.7	3492.81	3492.81	2910.67	2328.54	23867.5	3492.8	58019.4	1746.41	24061.6	3104.72	2134.5	30077	4463.03	9314.15	6985.61		9508.21	3686.86		5433.26	10672.5	16105.7	10478.4	1746.4
19	13.93	264.67	32405.5	18434.3	12807	1746.4	3104.72	2134.49	4463.03	15911.7	4268.98	52004	1746.41	76453.8	3492.81	1746.41	36868.5	1940.45		14553.4		11448.7	1164.27		5821.35	9314.16	20762.8	226838	87514.1
20	13.93	278.6	29106.7	9508.2	91589.1	3104.72	5239.21	3104.72	14165.3	19016.4	21539	101873	1746.41		3298.77	1358.32		65975.2		20180.7		12807	970.225		8732.03		96634.2
21	13.93	292.53	64422.9	4851.12	116039	36286.4	4851.12	2134.49	287768	9702.24	104202	104396	3880.9		4463.04	1164.27		62870.5				11448.7	8343.94		49675.5
22	13.93	306.46	173864	8149.88		34734	39003	3298.76		24061.5	130204		5045.17		5433.26	64617						142817	60542		131174
23	13.93	320.39	158341	10284.4		39585.1	24255.6	15135.5		224704			13971.2		75677.6
24	13.93	334.32		45018.4		94305.8	30465	12807					99157
25	13.93	348.25		101679				19404.5
26	13.93	362.18						49869.5
27	13.93	376.11
28	13.93	390.04
29	13.93	403.97
CL31	Stage 21
Index	Thickness (µm)		Sector
						A (pore area in µm^2)						B					C					D					E									F
		From outer surface (µm)	pc1	pc2	pc3	pc4	pc5	pc6	pc7	pc8	pc9	pc10	pc11	pc12	pc13	pc14	pc15	pc16	pc17	pc18	pc19	pc20	pc21	pc22	pc23	pc24	pc25	pc26	pc27	pc28	pc29	pc30	pc31	pc32	pc33	pc34	pc35	pc36	pc37	pc38	pc39
1	13.93	13.93	28719.3	15718	18240.6	16106.1	35899.1	29495.5	13583.5	14359.4	36868.8	17658.2	28718.8	20957	7956.1	12419.3	14553.8	12419.3	14359.8	42494.5	73346.6	62286.4	46181.2	28329.7	28137.5	23674.3	13583.6	15718.2	47154.5	25808.8	49286.6	57242.3	32016.9	35509.6	41913	4268.92	32987.1	65392	17851.8	52003.2	30464.5
2	13.93	27.86	29689.5	17852.5	24838.3	14747.7	37451.5	38227.7	13777.5	21733.2	40361.6	24643.8	30465.2	26972.4	10090.7	17852.7	20569.4	17076.5	29495.8	42106.4	57047.4	56465.3	39583.9	32598.5	21539.7	24256.4	11255	28719.6	39586.5	20957.6	40554.7	48510.4	22508.8	41136.8	16105.5	4268.92	24255.2	77422.6	18239.9	49286.6	38032.2
3	13.93	41.79	29495.5	18628.7	26390.7	12807.3	38615.8	40750.4	19793	25614.1	46377	33375.9	13583.2	28524.8	12419.3	36481.6	27555.3	18434.9	41526.9	47345.5	45211	51808.3	41330.3	29493.9	10284.7	28913.7	7762.06	33376.9	35317.4	21345.7	35509.6	38226.2	35315.6	38614.3	31046.7	37644.1	20762.5	59764.8	21926.7	43853.4	29300.3
4	13.93	55.72	35705.1	18822.8	26196.7	11643	42496.8	46377.8	31630	27554.5	54526.9	30271.2	13971.3	32599.7	13971.7	58991.5	29107.7	28137.4	37840	40360.1	41136.2	52972.6	51032.2	24642.9	14747.9	39004.3	21733.8	26973.2	42691.3	31242.3	29688.4	40748.7	39972.6	38808.3	26971.8	41524.9	25031.4	61899.3	13000.8	41524.9	36091.7
5	13.93	69.65	34540.8	21733.5	53751.7	11254.9	34346.7	51229	36869.4	30077.1	54332.9	33181.9	26972.4	35316.4	24256.4	72963.2	29883.9	29107.7	35511.4	47151.4	34344.9	43270.6	54913	22702.5	23480.2	43273.5	14747.9	27943.4	40556.8	21151.6	31434.7	37062	37062	39972.6	27553.9	36867.9	24837.3	49286.6	14165	41913	33375.2
6	13.93	83.58	28525.2	18434.7	40944.4	10672.7	37451.5	57050.5	39586.1	28912.9	52004.3	31823.6	20374.8	30853.3	25420.7	84606.3	32406.5	31048.2	32600.6	40942.2	24642.9	33374.7	54136.8	21150.2	34347.1	39198.4	16688.4	24256.4	38616.2	16688.4	36285.8	31628.8	39778.5	41913	30658.6	37062	25419.5	45793.8	15329.3	47734.2	32599
7	13.93	97.51	27555	23480	45795.6	10478.7	31241.9	56662.4	40750.4	34540.2	41525.9	30659.3	23867.7	28330.7	29883.9	87129	38228.1	31436.3	28913.6	43464.7	25419.1	32792.5	55689.1	19792	28719.6	36481.7	14165.8	25420.7	27749.4	11837.1	30852.6	26583.7	38808.3	40942.8	27359.9	38032.2	26389.7	41719	17269.7	40554.7	33569.2
8	13.93	111.44	27555	25420.5	42496.8	8538.17	29883.6	54139.8	47930.2	39197.3	32599.7	30077.1	22897.4	24449.8	30854.1	82859.8	37840	32988.7	26196.9	37061.4	21344.3	26583.3	56465.3	18627.7	25032.6	38616.2	11449	23480.2	28137.5	18046.8	26195.6	21926.7	30658.6	42301.1	27553.9	33957.3	20956.5	37838.1	15135.2	37838.1	24255.2
9	13.93	125.37	25420.5	24256.2	43855.1	9702.46	28719.3	55692.2	48124.2	40361.6	28718.8	30853.3	20180.8	17270.1	34929.2	75679.9	30660.1	38034	23674.2	39777.9	20568.1	29687.9	54718.9	15911.2	25808.8	30272	8150.16	21345.7	25808.8	27167.2	29106.2	20762.5	30852.6	45017.7	23867.1	29688.4	20374.4	32016.9	13971	31434.7	19598.2
10	13.93	139.3	25032.4	23285.9	45989.7	7179.82	25226.4	49870.7	49288.5	40555.6	23285.5	27748.6	16105.8	14165.4	32794.6	75291.8	25614.8	32018.4	24062.3	32792.5	17269.4	24060.8	51226.2	12418.5	21927.8	29883.9	12419.3	21345.7	27943.4	17658.7	24061.2	17075.7	36673.9	42689.2	21344.6	21344.6	18628	28330.1	14941.2	26971.8	17269.7
11	13.93	153.23	22703.8	20181.1	40750.4	8538.17	21345.4	47736.1	48124.2	41137.8	21733.2	26390.3	19792.7	10478.5	33764.9	74127.5	21345.6	30077.9	21539.7	26583.3	11836.4	22508.5	46957.4	9119.82	13583.6	23674.3	8344.21	21151.6	26196.9	14165.8	21538.6	15717.4	32405	39584.5	16493.5	24061.2	17075.7	27165.8	11254.4	24255.2	14747.2
12	13.93	167.16	20181.1	14941.8	33764.6	5433.38	22121.6	39974.2	49870.7	39197.3	16493.9	26002.2	10090.4	9120.16	27555.3	68694.1	20181.3	28331.5	21345.6	20956.2	7567.51	24642.9	41912.4	8149.63	7956.11	20957.6	5045.34	17076.5	19211.1	21539.7	9119.96	14747.2	24061.2	35121.5	13388.9	21732.7	12030.6	27359.9	9508.04	24837.3	13000.8
13	13.93	181.09	11060.8	11060.8	24838.3	4269.08	13001.3	40168.2	42884.9	34540.2	13971.3	21927.2	8343.98	5821.38	25032.6	63454.7	18434.9	18823	18628.9	19792	6403.28	14746.9	39583.9	7373.47	3881.03	19987.3	2910.77	9896.62	17076.5	10478.8	5239.12	13582.9	44241.5	31046.7	19016.1	14165	10284.2	16881.6	7761.67	16299.5	9508.04
14	13.93	195.02	6015.53	8538.17	9314.37	4851.23	10478.7	33376.5	41720.6	32017.6	12224.9	17852.2	5627.34	5239.24	20957.5	53752.2	17076.5	16494.3	15718.1	17657.5	5239.05	12224.4	36285.2	5627.12	4075.08	17076.5	4269.13	5433.44	16106.3	4657.24	3880.83	8149.75	49286.6	28136	14359.1	14359.1	10478.2	13194.8	9896.12	11060.4	8731.87
15	13.93	208.95	5821.48	6209.58	7761.97	4075.04	7761.97	28137.1	40944.4	24449.8	9314.21	16299.9	6015.43	4657.1	22121.8	46572.3	18046.8	10284.7	14359.8	18627.7	4656.93	11254.2	32598.5	4074.81	2134.57	10672.8	3104.82	3686.98	12225.2	6015.6	1940.42	4268.92	41913	31240.7	15523.3	14553.1	9896.12	11448.5	12612.7	9119.96	8731.87
16	13.93	222.88	4657.18	5433.38	3686.94	2328.59	7956.02	21345.4	32988.4	18240.3	10090.4	13971.3	2328.55	4269.01	24256.4	43661.5	17076.5	8926.35	10284.7	15135	2328.46	13000.6	29687.9	2522.5	1552.41	7373.96	1940.51	4657.24	10478.8	1552.41	2328.5	3104.67	34927.5	29688.4	17075.7	15523.3	9314	5433.17	10478.2	5239.12	9702.08
17	13.93	236.81	4269.08	4463.13	4657.18	2328.59	4657.18	15912	25420.5	14747.5	5821.38	13195.1	1940.46	2910.69	23674.2	35317.3	16300.3	8732.3	5239.38	12612.5	970.194	16299.3	24642.9	3104.62	7956.11	8538.26	1164.31	2134.57	5045.34	582.154	5045.08	2328.5	27359.9	25225.4	10284.2	12224.6	10672.3	4851.04	11836.5	8537.83	10672.3
18	13.93	250.74	2134.54	3686.94	1940.49	2134.54	4075.04	15912	37063.4	12030.9	4269.01	11448.7	1746.41	2134.51	22509.9	32406.5	48124.7	15330	8150.15	13970.8	4656.93	12224.4	22314.5	2522.5	21733.8	1746.46	4463.18	1358.36	4851.29	388.103	2716.58	582.125	29882.4	15717.4	9896.12	11836.5	11060.4	2328.5	8537.83	11448.5	11836.5
19	13.93	264.67	2134.54	3104.79	3298.84	1358.35	3880.99	12031.1	55886.2	9896.35	4269.01	10478.5	1940.46	1164.28	15912.2	30660.1	69082.2	16882.4	27943.4	11254.2	4656.93	14358.9	20180	1940.39	30272	1552.41	6597.75	776.206	2716.72	582.154	6597.42	970.208	28718.2	23479	17075.7	7373.58	10090.2	970.208	3104.67	9896.12	12806.7
20	13.93	278.6	6597.68	2522.64	2716.69	1164.3	776.197	7761.97	59379.1	8732.07	5045.2	10478.5	1164.28	2328.55	13583.6	33570.8	72769.2	14553.8	45019.9	8731.74	7179.43	154067	16299.3	970.194	31824.4	776.206	5627.49	582.154	6791.8	582.154	10866.3	970.208	39584.5	27942	13582.9	4462.96	47540.2	388.083	2716.58	8149.75	50062.7
21	13.93	292.53	3880.99	6015.53	2328.59	1358.35	970.247	5239.33	80530.5	8732.07	4074.97	7955.89	47735.3	25420	10090.7	32018.4	85382.5	4657.23	46378.2	4850.97	3492.7		11060.2	970.194	33182.8	4269.13	4463.18	4657.24	6597.75	776.206	10672.3	388.083	50838.9	44241.5	10284.2	4851.04	68690.7	388.083	7955.71	70243.1	99737.4
22	13.93	306.46	4075.04	183183	26002.6	3686.94	1164.3	6209.58	186287	11254.7	5433.29	6403.52	66363.8	52974.6	13389.5	29301.7		4851.28	28331.5	3880.77	100706		3298.66	1164.23	172124	43467.5	128074	15524.1	9314.47	7179.9	10478.2	1746.37	90423.4	20374.4	86348.5	3880.83	81497.5	582.125	43659.4
23	13.93	320.39	30465.7	136417	35511	70051.8	776.197	39392		7373.75	38809.2	5239.24	75872	61512.6	14165.7	62872.6		50841.4	11449	2910.58			582.116	1358.27		54528.5		10866.9	5433.44	60156	37838.1	5433.17	66556.3	107693	150188	12030.6	93722.1	6985.5
24	13.93	334.32	74514.9		34346.7	107891	2134.54	47736.1		32599.7	42884.2	4269.01	89261.2	55691.2	12031.2	117595		154659	1940.51	161634			179874	582.116		61514.3		14942	105952	56857.1	54525.7	8537.83	61123.1	104200		18628	114096	23285
25	13.93	348.25	79948.3		40556.3		4269.08	55692.2		54332.9	23673.6	36674.7	95470.7	72961.3	8926.35				161062					1940.39		44631.8		2522.67	122252	19793.2		31046.7				17075.7	101290	40748.7
26	13.93	362.18			30271.7		20181.1	63260.1				39391.3			8732.3									3298.66		82665.9		5239.39	112744	19599.2		31822.8				28330.1		41719
27	13.93	376.11			25032.4		30659.8								138358									1746.35		177363		39780.6		51617.7		69855				22314.8
28	13.93	390.04			15329.9																			17075.4						73933.6						22896.9
29	13.93	403.97																																		66168.2
30	13.93	417.9
31	13.93	431.83

## Sheet: R and GH2O
CL1	Stage 15
			Sector
Index	Thickness (µm)		A (pore area in µm2)				B					C				D					E						F
		From outer surface (µm)	pc1	pc2	pc3	pc4	pc5	pc6	pc7	pc8	pc9	pc10	pc11	pc12	pc13	pc14	pc15	pc16	pc17	pc18	pc19	pc20	pc21	pc22	pc23	pc24	pc25	pc26	pc27	pc28
Apperture			1.79	1.56	0.95	1.06	1.13	1.04	1.1	0.71	1.12	1.57	1.64	1.04	2.14	1.05	0.85	0.93	1.63	1.88	0.92	1.48	0.8	0.97	1.07	1.1	0.73	0.89	1.16	0.99
1	13.93	13.93	0.51	0.39	0.14	0.18	0.2	0.17	0.19	0.08	0.2	0.39	0.43	0.17	0.73	0.17	0.11	0.14	0.42	0.56	0.14	0.35	0.1	0.15	0.18	0.19	0.09	0.13	0.21	0.16
2	13.93	27.86	0.7	0.45	0.18	0.11	0.15	0.2	0.12	0.08	0.15	0.31	0.36	0.17	0.5	0.16	0.11	0.12	0.49	0.31	0.1	0.23	0.08	0.13	0.2	0.2	0.09	0.13	0.19	0.11
3	13.93	41.79	0.57	0.32	0.14	0.11	0.14	0.23	0.11	0.08	0.19	0.31	0.26	0.15	0.45	0.16	0.11	0.17	0.47	0.36	0.09	0.12	0.08	0.2	0.23	0.19	0.11	0.12	0.14	0.13
4	13.93	55.72	0.59	0.15	0.16	0.11	0.14	0.26	0.14	0.08	0.16	0.34	0.28	0.14	0.29	0.15	0.11	0.14	0.46	0.36	0.1	0.1	0.08	0.2	0.25	0.28	0.12	0.13	0.12	0.13
5	13.93	69.65	0.29	0.11	0.14	0.11	0.15	0.19	0.14	0.09	0.15	0.18	0.23	0.15	0.17	0.15	0.13	0.14	0.51	0.39	0.12	0.11	0.1	0.21	0.27	0.25	0.13	0.13	0.13	0.14
6	13.93	83.58	0.48	0.11	0.15	0.11	0.16	0.23	0.15	0.1	0.14	0.15	0.27	0.16	0.12	0.16	0.15	0.14	0.68	0.43	0.16	0.11	0.11	0.25	0.32	0.27	0.15	0.14	0.15	0.17
7	13.93	97.51	0.45	0.12	0.15	0.15	0.19	0.2	0.18	0.1	0.14	0.15	0.31	0.25	0.11	0.16	0.16	0.16	0.65	0.58	0.19	0.15	0.12	0.25	0.48	0.32	0.17	0.17	0.19	0.19
8	13.93	111.44	0.39	0.13	0.15	0.13	0.18	0.22	0.25	0.1	0.15	0.13	0.3	0.26	0.1	0.17	0.17	0.21	0.51	0.82	0.2	0.15	0.13	0.24	0.45	0.37	0.19	0.18	0.2	0.21
9	13.93	125.37	0.4	0.15	0.13	0.17	0.29	0.26	0.36	0.13	0.17	0.13	0.3	0.26	0.09	0.18	0.18	0.22	0.56	0.92	0.24	0.21	0.18	0.31	0.62	0.41	0.21	0.26	0.19	0.27
10	13.93	139.3	0.39	0.27	0.14	0.2	0.34	0.22	0.59	0.34	0.22	0.14	0.31	0.26	0.1	0.18	0.24	0.24	0.65	0.76	0.26	0.22	0.18	0.43	0.78	0.56	0.27	0.38	0.29	0.34
11	13.93	153.23	1	0.35	0.15	0.3	0.49	0.23	0.54	0.47	0.22	0.14	0.33	0.28	0.11	0.26	0.31	0.25	0.78	0.84	0.35	0.4	0.2	0.46	0.92	0.82	0.32	0.53	0.33	0.65
12	13.93	167.16	1.28	0.39	0.18	0.34	0.68	0.26	0.84	0.56	0.24	0.16	0.36	0.34	0.13	0.34	0.29	0.3	0.84	0.89	0.41	0.75	0.25	0.82	0.92	0.84	0.42	0.87	0.59	0.78
13	13.93	181.09	0.87	0.43	0.29	0.62	1	0.28	1.28	0.97	0.26	0.24	0.39	0.42	0.17	0.3	0.32	0.31	1.53	0.87	0.47	1.69	0.23	0.63	1.11	1.53	0.45	1.14	0.78	1.19
14	13.93	195.02	0.58	0.65	0.6	3.56	1.28	0.36	3.56	2	0.46	0.27	0.43	0.34	0.22	0.49	0.35	0.42	2.47	0.57	0.5	1.34	0.27	1.39	1.69	2.91	0.75	4.01	1.14	1.28
15	13.93	208.95	0.84	1.19	0.75	4.58	1.89	0.55	4.01	3.21	0.53	0.42	0.48	0.44	0.27	1	0.68	0.46	2.67	0.62	0.75	1.6	0.28	1.6	1.46	3.21	0.89	10.69	2	1.69
16	13.93	222.88	0.8	10.69	1.6	0.76	2.29	0.55	0.57	0.49	0.71	0.62	0.49	0.71	0.39	1.46	1.23	0.59	2.91	1.03	1.6	1.6	0.43	3.21	1.89	2.91	1.19	6.41	3.21	2.14
17	13.93	236.81		5.34	2.67	0.67	2.91	0.7	0.05	0.41	1.19	1.34	0.54	1.46	0.55	2.47	0.97	1.15	2.47	1.23	1.34	1.46	0.41	2.47	0.89	2.29	2.47	16.03	2.29	5.34
18	13.93	250.74		3.56	0.47	0.09	0.18	0.71		0.06	2	1.89	0.62	2.47	0.75	4.58	1.53	1.78	2.47	3.21	8.01	1.15	0.73	1.78	0.71	0.31	2.29	32.07	2.67	5.34
19	13.93	264.67		0.07	0.55		0.09	0.36			2	1.69	0.8	3.56	0.11	1.11	1.34	1.53	1.89	2	6.41	1.46	0.73	0.29	0.87		2.14	1.46	2.67	5.34
20	13.93	278.6		0.07	2.14		0.12	0.09			3.56	1.69	0.67	3.56	0.05	0.08	1.89	1.39	0.92	1.53	2.29		0.22	0.24	0.65		2.14	0.05	8.01	4.58
21	13.93	292.53			1.19		0.1	0.05			4.01	0.28	1.6	2.67	0.05		0.09	1.39	0.18	0.58	0.94		0.09	0.15			0.8		1.03	0.97
22	13.93	306.46			0.05						1.53	0.03	0.68	0.97	0.04		0.07	0.07						0.11					0.27	0.89
23	13.93	320.39			0.04						1.78		0.09	0.03			0.04	0.04												0.05
24	13.93	334.32									0.12						0.04
25	13.93	348.25									0.1						0.04
26	13.93	362.18									0.08
Apperture			2.25	0.64	0.5	0.76	0.78	0.59	0.54	0.61	0.73	0.46	0.75	0.45	0.5	0.71	0.53	0.49	1.05	1.92	2.44	3.03	0.76	0.85	2.03	1.39	2.25	0.55	1.31	0.53
Rtotal	day.Torr.mg^-1		14.17	27.14	13.61	14.11	14.87	7.96	14.73	10.68	22.33	13.02	12.91	20.73	8.13	15.48	12.02	12.79	27.21	22.67	28.02	17.7	6.54	17.37	17.98	20.36	18.35	76.46	29.3	33.63
Rapper	day.Torr.mg^-1		4.036	2.202	1.447	1.824	1.905	1.622	1.636	1.316	1.847	2.028	2.389	1.496	2.637	1.761	1.372	1.417	2.683	3.797	3.359	4.51	1.564	1.821	3.1	2.496	2.979	1.435	2.473	1.529
GH2O	mg H2O.day^-1.Torr^-1		0.055	0.034	0.066	0.063	0.06	0.104	0.061	0.083	0.041	0.066	0.065	0.045	0.093	0.058	0.075	0.07	0.033	0.038	0.032	0.045	0.123	0.052	0.047	0.044	0.047	0.013	0.031	0.028
GH2O	mg H2O.day^-1.Torr^-1	without appertures	0.071	0.037	0.073	0.071	0.067	0.126	0.068	0.094	0.045	0.077	0.077	0.048	0.123	0.065	0.083	0.078	0.037	0.044	0.036	0.057	0.153	0.058	0.056	0.049	0.054	0.013	0.034	0.03
		difference	-0.2848	-0.0811	-0.1064	-0.1292	-0.1281	-0.2036	-0.1111	-0.1232	-0.0827	-0.1558	-0.1851	-0.0722	-0.3245	-0.1138	-0.1141	-0.1108	-0.0986	-0.1675	-0.1199	-0.2548	-0.2392	-0.1048	-0.1724	-0.1226	-0.1623	-0.0188	-0.0844	-0.0455
CL2	Stage 17-18
			Sector
Index	Thickness (µm)		A (pore area in µm2)				B					C			D						E					F
			pc1	pc2	pc3	pc4	pc5	pc6	pc7	pc8	pc9	pc10	pc11	pc12	pc13	pc14	pc15	pc16	pc17	pc18	pc19	pc20	pc21	pc22	pc23	pc24	pc25	pc26	pc27	pc28	pc29
Apperture			1.25	0.84	1.44	1.37	1.28	1.79	1.64	2.73	2.55	0.78	1.41	1.59	2.01	2.34	0.81	0.99	2.79	1.75	1.11	1.14	1.05	1.41	1.24	1.82	2.44	1.95	1.43	1.45	1.87
1	13.93	13.93	0.25	0.11	0.33	0.3	0.26	0.51	0.43	1.19	1.03	0.1	0.32	0.4	0.64	0.87	0.11	0.15	1.23	0.49	0.19	0.21	0.18	0.31	0.24	0.53	0.94	0.6	0.32	0.33	0.55
2	13.93	27.86	0.22	0.16	0.24	0.54	0.23	0.49	0.29	0.55	1.34	0.1	0.41	0.36	0.4	0.52	0.12	0.16	0.35	0.62	0.25	0.25	0.19	0.36	0.28	0.35	0.68	0.43	0.19	0.26	0.35
3	13.93	41.79	0.42	0.16	0.21	0.27	0.2	0.43	0.32	0.58	1.19	0.07	0.26	0.4	0.35	0.49	0.13	0.17	0.24	0.45	0.21	0.25	0.16	0.34	0.3	0.3	0.59	0.52	0.16	0.18	0.32
4	13.93	55.72	0.29	0.14	0.21	0.31	0.19	0.52	0.33	0.73	0.78	0.06	0.36	0.42	0.37	0.46	0.16	0.19	0.22	0.49	0.28	0.27	0.16	0.3	0.31	0.29	0.59	0.75	0.17	0.26	0.32
5	13.93	69.65	0.19	0.12	0.12	0.34	0.19	0.53	0.27	0.62	0.46	0.06	0.24	0.24	0.37	0.41	0.17	0.24	0.23	0.44	0.31	0.3	0.17	0.26	0.32	0.3	0.62	0.8	0.23	0.33	0.33
6	13.93	83.58	0.12	0.11	0.1	0.25	0.21	0.42	0.2	0.36	0.68	0.06	0.2	0.21	0.38	0.37	0.18	0.31	0.28	0.38	0.31	0.28	0.15	0.24	0.32	0.3	0.63	0.59	0.31	0.41	0.32
7	13.93	97.51	0.1	0.11	0.1	0.28	0.23	0.27	0.19	0.18	0.56	0.08	0.14	0.22	0.38	0.29	0.18	0.35	0.36	0.33	0.31	0.26	0.16	0.3	0.29	0.29	0.59	0.59	0.37	0.41	0.33
8	13.93	111.44	0.1	0.1	0.1	0.22	0.27	0.29	0.14	0.2	0.42	0.13	0.11	0.21	0.38	0.26	0.17	0.4	0.43	0.27	0.31	0.24	0.16	0.33	0.29	0.27	0.6	0.63	0.38	0.43	0.33
9	13.93	125.37	0.1	0.09	0.1	0.21	0.33	0.21	0.16	0.18	0.43	0.18	0.12	0.2	0.36	0.25	0.16	0.38	0.42	0.25	0.29	0.21	0.17	0.41	0.29	0.24	0.7	0.67	0.36	0.46	0.31
10	13.93	139.3	0.09	0.09	0.12	0.13	0.36	0.18	0.16	0.18	0.26	0.29	0.12	0.42	0.36	0.25	0.16	0.37	0.43	0.3	0.29	0.24	0.2	1.69	0.28	0.21	0.78	0.87	0.38	0.49	0.28
11	13.93	153.23	0.11	0.09	0.11	0.16	0.6	0.17	0.25	0.15	0.26	0.33	0.16	0.34	0.33	0.26	0.16	0.37	0.39	0.36	0.29	0.26	0.28	1.34	0.34	0.21	0.92	1.34	0.43	0.49	0.27
12	13.93	167.16	0.16	0.1	0.14	0.12	0.76	0.13	0.33	0.18	0.28	0.35	0.24	0.8	0.33	0.27	0.17	0.4	0.38	0.59	0.32	0.31	0.28	2.67	0.63	0.22	1.15	1.69	0.49	0.53	0.27
13	13.93	181.09	0.24	0.11	0.14	0.12	0.67	0.16	0.52	0.23	0.25	0.18	0.22	2.91	0.36	0.26	0.22	0.45	0.32	1.89	0.41	0.37	0.27	2.29	0.78	0.26	1.46	2	0.56	0.56	0.28
14	13.93	195.02	0.28	0.12	0.12	0.12	0.78	0.17	0.87	0.32	0.33	0.2	0.24	2.47	0.41	0.32	0.31	0.53	0.3	2.47	0.55	1.78	0.29	3.56	1.19	0.38	1.53	2.14	0.58	0.59	0.32
15	13.93	208.95	0.31	0.13	0.1	0.13	0.68	0.16	2.47	0.5	0.44	0.21	0.45	6.41	0.46	0.41	0.53	0.76	0.26	4.58	1.11	4.01	0.5	3.21	2.67	0.63	1.46	2.91	0.58	0.58	0.39
16	13.93	222.88	0.68	0.17	0.08	0.17	3.21	0.24	2.67	0.63	1.69	0.16	0.58	6.41	0.92	0.64	0.67	1.11	0.28	4.01	2	2.29	0.59	1.89	5.34	0.84	1.78	4.01	0.65	0.6	0.53
17	13.93	236.81	1.46	0.33	0.08	0.18		0.31	1.53	0.8	2.91		0.82	1.6	2.29	0.92	1.46	2.29	0.34	2.47	2.14	2.29	1.34		0.97	0.84	2.47	4.58	0.76	0.64	0.92
18	13.93	250.74	1.89	0.47	0.06	0.24		0.36	0.53	3.56	2.91		1.89		6.41	1.03	1.53	4.01	0.53	0.84	1.34	0.73	0.94		1.07	0.84	4.01	5.34	0.82	0.87	2.67
19	13.93	264.67	1.34	0.44	0.05	0.33		0.78		5.34	4.58		1.46		4.01	0.97	1.6	6.41	0.78	0.25	1.46	0.82				0.71	3.21	6.41	0.92	1.19	4.01
20	13.93	278.6	0.46			0.71		0.94		6.41	5.34		1.69		5.34	1.07	1.53	10.69	1.23	0.2	2.14	0.41				0.71	1.78	10.69	1.15	1.28	1.07
21	13.93	292.53				1.6		0.89		3.21	3.21					0.06	1.69	1.03	2	0.11	0.65	0.31				0.87	0.82	10.69	2.29	1.15	0.32
22	13.93	306.46				1.19		0.65		2							1.78	0.29	2.47	0.08						1.53	0.59	8.02	1.6	0.53	0.27
23	13.93	320.39						0.36									0.1		1.53							2.29	0.57		0.63	0.2	0.32
24	13.93	334.32																									0.63		0.45	0.12
25	13.93	348.25																											0.43	0.11
26	13.93	362.18																												0.12
27	13.93	376.11																												0.13
28	13.93	390.04
29	13.93	403.97
Apperture			1.7	1.66	0.54	2.73	4.49	1.51	1.83	3.55	4.49	1.01	3.26	3.18	5.8	0.61	0.8	1.35	3.1	0.71	2.03	1.4	2.44	3.45	2.59	3.8	1.99	7.1	1.64	0.92	1.41
Rtotal	day.Torr.mg^-1		8.79	3.14	2.49	7.92	9.17	9.16	11.65	28.1	29.35	2.6	10.05	24.02	24.85	10.36	13.28	31.06	15.03	21.86	15.15	16.08	6.18	19.51	15.92	13.41	29.1	66.26	15.21	13.27	15.1
Rapper	day.Torr.mg^-1		2.944	2.5	1.98	4.101	5.773	3.304	3.474	6.286	7.044	1.789	4.673	4.765	7.809	2.946	1.611	2.336	5.886	2.46	3.135	2.537	3.487	4.853	3.83	5.616	4.426	9.055	3.068	2.365	3.279
GH2O	mg H2O.day^-1.Torr^-1		0.085	0.177	0.224	0.083	0.067	0.08	0.066	0.029	0.027	0.228	0.068	0.035	0.031	0.075	0.067	0.03	0.048	0.041	0.055	0.054	0.103	0.041	0.051	0.053	0.03	0.013	0.055	0.064	0.054
GH2O	mg H2O.day^-1.Torr^-1	without appertures	0.114	0.318	0.402	0.126	0.109	0.109	0.086	0.036	0.034	0.385	0.1	0.042	0.04	0.097	0.075	0.032	0.067	0.046	0.066	0.062	0.162	0.051	0.063	0.075	0.034	0.015	0.066	0.075	0.066
		difference	-0.335	-0.796	-0.7951	-0.5178	-0.6299	-0.3607	-0.2982	-0.2237	-0.24	-0.6885	-0.4652	-0.1984	-0.3142	-0.2845	-0.1214	-0.0752	-0.3917	-0.1125	-0.207	-0.1578	-0.5644	-0.2488	-0.2407	-0.4188	-0.1521	-0.1367	-0.2017	-0.1782	-0.2172
CL3	Stage 18
			Sector
Index	Thickness (µm)		A (pore area in µm2)				B				C					D					E						F
		From outer surface (µm)	pc1	pc2	pc3	pc4	pc5	pc6	pc7	pc8	pc9	pc10	pc11	pc12	pc13	pc14	pc15	pc16	pc17	pc18	pc19	pc20	pc21	pc22	pc23	pc24	pc25	pc26	pc27	pc28
Apperture			0.93	0.91	1.1	1.16	0.92	2.01	0.96	0.84	1.03	1.47	2.25	1.22	1.05	0.95	0.81	1.01	1.05	1.27	0.89	0.96	1.8	1.78	1.01	0.91	1.32	1.17	1.07	1.17
1	13.93	13.93	0.14	0.13	0.19	0.21	0.14	0.64	0.15	0.11	0.17	0.34	0.8	0.24	0.18	0.14	0.11	0.16	0.18	0.26	0.13	0.15	0.52	0.5	0.16	0.13	0.28	0.22	0.18	0.22
2	13.93	27.86	0.13	0.21	0.28	0.18	0.19	1.07	0.17	0.12	0.15	0.52	0.25	0.23	0.14	0.17	0.12	0.14	0.24	0.3	0.15	0.16	0.68	0.45	0.21	0.19	0.29	0.15	0.23	0.24
3	13.93	41.79	0.12	0.3	0.23	0.19	0.2	0.89	0.2	0.14	0.19	0.65	0.26	0.25	0.12	0.15	0.14	0.11	0.31	0.37	0.19	0.15	0.71	0.55	0.22	0.22	0.24	0.16	0.2	0.26
4	13.93	55.72	0.17	0.27	0.26	0.2	0.17	0.78	0.24	0.16	0.26	0.24	0.33	0.38	0.13	0.15	0.15	0.08	0.4	0.28	0.16	0.17	0.67	0.45	0.22	0.25	0.13	0.12	0.18	0.29
5	13.93	69.65	0.18	0.24	0.18	0.23	0.2	1.39	0.22	0.17	0.27	0.22	0.2	0.31	0.14	0.15	0.23	0.08	0.55	0.29	0.19	0.19	0.62	0.27	0.25	0.26	0.12	0.11	0.21	0.31
6	13.93	83.58	0.17	0.22	0.35	0.2	0.15	2.14	0.19	0.16	0.27	0.29	0.22	0.15	0.16	0.15	0.25	0.09	0.4	0.43	0.21	0.21	0.36	0.22	0.28	0.26	0.14	0.11	0.24	0.34
7	13.93	97.51	0.18	0.2	0.4	0.2	0.15	2.14	0.19	0.17	0.33	0.36	0.31	0.15	0.16	0.16	0.25	0.09	0.35	0.35	0.22	0.27	0.38	0.22	0.29	0.32	0.13	0.1	0.24	0.38
8	13.93	111.44	0.17	0.17	0.62	0.2	0.15	1.46	0.2	0.17	0.34	0.18	0.42	0.17	0.19	0.19	0.27	0.09	0.44	0.39	0.29	0.31	0.16	0.21	0.32	0.32	0.14	0.1	0.33	0.4
9	13.93	125.37	0.31	0.19	0.92	0.26	0.18	0.27	0.26	0.18	0.38	0.3	0.34	0.2	0.21	0.21	0.29	0.1	0.43	0.45	0.36	0.41	0.14	0.22	0.37	0.31	0.14	0.08	0.34	0.52
10	13.93	139.3	0.42	0.2	1.6	0.54	0.26	0.16	0.36	0.21	0.45	0.4	0.43	0.19	0.28	0.28	0.32	0.1	0.53	0.39	0.38	0.63	0.15	0.23	0.38	0.34	0.14	0.11	0.37	0.65
11	13.93	153.23	0.94	0.24	2.14	1.23	0.35	0.08	0.46	0.3	0.6	0.58	0.48	0.18	0.33	0.35	0.32	0.12	0.92	0.49	0.43	0.92	0.26	0.34	0.45	0.44	0.18	0.13	0.44	0.56
12	13.93	167.16	1.19	0.34	2.91	4.01	0.43	0.09	0.89	0.64	0.62	0.59	0.8	0.19	1.07	0.39	0.4	0.14	0.92	0.54	0.76	1.46	0.28	0.53	0.67	0.53	0.21	0.17	0.6	0.57
13	13.93	181.09	2.91	0.73	0.94	4.58	0.55	0.08	2.14	1.6	1.69	0.7	1.07	0.38	1.11	0.52	0.58	0.17	2.67	0.63	1.46	1.46	0.46	1.07	1.89	0.53	0.28	0.22	0.53	0.75
14	13.93	195.02	3.56	0.92	1.53	0.45	0.89	0.07	2.67	1.89	2.91	1.11	1.19	0.41	0.55	0.56	1.6	0.29	8.01	1.14	2.29	1.34	0.6	1.46	2.29	1.03	0.3	0.42	1.11	1.6
15	13.93	208.95	1.53	1.19	1.6	0.46	0.63		1.78	2.29	4.58	1.34	1.03	0.52	0.82	0.44	2.14	0.32	10.69	2.14	2.47	0.75	1.53	1.89	4.01	1.53	0.3	0.73	0.55	4.58
16	13.93	222.88	0.59	1.23	1.46	2.91	0.63		1	4.01	5.34	1.19	1	0.6	1.19	0.26	5.34	0.4	4.58	3.56	2.91	0.63	0.56	1.46	6.41	1.78	0.21	0.04	0.39	1.28
17	13.93	236.81	0.42	2.91	1.69	3.21	0.73		1.19	2.47	6.41	0.45	2.29	0.92	0.06	0.37	6.41	0.76	2.47	5.34	1.69	0.3	0.65	0.94	10.69	3.56	0.05		0.53	0.51
18	13.93	250.74	2.47	3.21	1.39	2.91	2.14		0.23	0.75	4.01	0.78	0.23	0.8	0.03	0.04	2.47	0.78	1	3.21	1.34	0.51	0.08	1.46	4.58	0.05	0.04		0.65	0.22
19	13.93	264.67	0.04	1.89	0.94	0.06	0.71		0.1	0.26	0.55	0.47	0.08	0.09		0.02	0.37	0.49	0.06	0.94	0.73	0.03		1.78	3.56	0.05	0.03		0.2	0.09
20	13.93	278.6	0.05	0.04	0.09	0.04	0.31		0.19	0.23	0.06	0.08					0.28	0.34	0.04	0.92	0.45			0.08	0.08	0.06			0.03	0.06
21	13.93	292.53	0.04	0.03	0.07	0.03	0.05		0.03	0.29							0.17	0.15		0.51	0.27				0.06
22	13.93	306.46	0.03														0.09	0.09		0.09	0.14				0.06
23	13.93	320.39															0.09
Apperture			0.41	0.43	0.65	0.46	0.59	0.66	0.46	1.34	0.63	0.69	0.69	0.75	0.42	0.39	0.73	0.74	0.52	0.74	0.95	0.46	0.71	0.7	0.6	0.59	0.44	0.53	0.45	0.63
Rsegm	day.Torr.mg^-1		15.76	15.76	20.89	23.45	10.13	13.26	13.81	17.16	30.61	12.27	13.98	7.55	7.9	5.66	23.17	6.09	36.22	24.29	18.1	11	10.63	16.09	38.44	13.09	4.67	4.16	8.64	15.01
Rapper	day.Torr.mg^-1		1.347	1.331	1.749	1.622	1.51	2.666	1.414	2.187	1.662	2.165	2.941	1.969	1.467	1.338	1.546	1.744	1.569	2.01	1.841	1.417	2.516	2.48	1.61	1.507	1.767	1.695	1.523	1.801
GH2O	mg H2O.day^-1.Torr^-1		0.058	0.059	0.044	0.04	0.086	0.063	0.066	0.052	0.031	0.069	0.059	0.105	0.107	0.143	0.04	0.128	0.026	0.038	0.05	0.081	0.076	0.054	0.025	0.069	0.155	0.171	0.098	0.059
GH2O	mg H2O.day^-1.Torr^-1	without appertures	0.063	0.06	0.05	0.04	0.1	0.08	0.07	0.06	0.03	0.08	0.07	0.13	0.13	0.18	0.04	0.16	0.03	0.04	0.06	0.09	0.09	0.06	0.03	0.08	0.21	0.24	0.12	0.07
		difference	-0.0855	-0.0844	-0.0838	-0.0692	-0.1491	-0.201	-0.1024	-0.1274	-0.0543	-0.1765	-0.2104	-0.2606	-0.1856	-0.2364	-0.0667	-0.2864	-0.0433	-0.0828	-0.1017	-0.1289	-0.2368	-0.1541	-0.0419	-0.1151	-0.3782	-0.4079	-0.1763	-0.12
CL4	Stage 19
			Sector
Index	Thickness (µm)		A (pore area in µm2)					B					C					D				E					F
		From outer surface (µm)	pc1	pc2	pc3	pc4	pc5	pc6	pc7	pc8	pc9	pc10	pc11	pc12	pc13	pc14	pc15	pc16	pc17	pc18	pc19	pc20	pc21	pc22	pc23	pc24	pc25	pc26	pc27	pc28
Apperture			0.95	0.98	2.19	1.69	1.28	1.14	1.42	1.11	1.46	1.37	1.08	0.83	0.93	1.35	1.17	1.14	0.63	1.02	1.04	0.87	1.13	0.96	1.29	0.96	2.09	1.55	0.93	1.52
1	13.93	13.93	0.14	0.15	0.76	0.45	0.26	0.21	0.32	0.2	0.34	0.3	0.19	0.11	0.14	0.29	0.22	0.21	0.06	0.16	0.17	0.12	0.2	0.15	0.26	0.15	0.7	0.38	0.14	0.37
2	13.93	27.86	0.21	0.2	0.6	0.45	0.35	0.21	0.22	0.24	0.33	0.37	0.22	0.11	0.13	0.26	0.28	0.2	0.08	0.22	0.23	0.19	0.19	0.17	0.28	0.18	0.26	0.17	0.24	0.4
3	13.93	41.79	0.21	0.24	0.46	0.28	0.39	0.29	0.31	0.24	0.31	0.42	0.21	0.1	0.15	0.23	0.3	0.12	0.1	0.53	0.34	0.35	0.23	0.15	0.27	0.24	0.26	0.17	0.28	0.25
4	13.93	55.72	0.22	0.22	0.39	0.31	0.51	0.27	0.4	0.26	0.25	0.39	0.2	0.11	0.14	0.23	0.36	0.09	0.1	0.8	0.33	0.22	0.26	0.15	0.51	0.28	0.26	0.23	0.28	0.23
5	13.93	69.65	0.24	0.24	0.35	0.29	0.75	0.26	0.34	0.33	0.26	0.41	0.19	0.11	0.13	0.21	0.33	0.09	0.18	0.7	0.36	0.22	0.2	0.15	0.36	0.38	0.32	0.18	0.34	0.26
6	13.93	83.58	0.14	0.21	0.35	0.31	0.75	0.23	0.28	0.27	0.24	0.37	0.18	0.11	0.12	0.19	0.4	0.08	0.22	0.63	0.31	0.2	0.27	0.16	0.42	0.46	0.21	0.14	0.38	0.2
7	13.93	97.51	0.13	0.24	0.31	0.3	0.59	0.23	0.28	0.23	0.22	0.46	0.18	0.11	0.12	0.18	0.41	0.08	0.15	0.64	0.34	0.15	0.26	0.15	0.46	0.39	0.2	0.16	0.31	0.22
8	13.93	111.44	0.13	0.23	0.34	0.33	0.73	0.25	0.26	0.29	0.21	0.64	0.22	0.11	0.13	0.19	0.36	0.07	0.13	0.54	0.37	0.12	0.22	0.2	0.53	0.39	0.12	0.14	0.29	0.28
9	13.93	125.37	0.09	0.24	0.18	0.5	0.94	0.32	0.38	0.31	0.18	0.8	0.27	0.15	0.15	0.24	0.46	0.07	0.13	0.51	0.45	0.12	0.18	0.25	0.7	0.43	0.12	0.15	0.24	0.37
10	13.93	139.3	0.07	0.26	0.19	0.54	1.6	0.36	0.41	0.34	0.21	1.19	0.34	0.18	0.19	0.25	0.49	0.08	0.21	0.41	0.44	0.11	0.14	0.31	0.71	0.42	0.11	0.22	0.29	0.46
11	13.93	153.23	0.07	0.37	0.22	0.84	2.91	0.41	0.55	0.34	0.21	1.39	0.39	0.2	0.24	0.35	0.51	0.09	0.21	0.44	0.45	0.11	0.14	0.45	1	0.7	0.12	0.25	0.53	0.45
12	13.93	167.16	0.09	0.76	0.28	1	1.78	0.65	0.59	0.42	0.24	1.53	0.47	0.35	0.35	0.37	0.64	0.11	0.25	0.57	0.4	0.11	0.15	0.6	0.84	1	0.11	0.32	0.63	0.53
13	13.93	181.09	0.09	1.03	0.31	1.28	0.97	1.11	0.8	0.48	0.26	1.78	0.53	0.62	0.43	0.58	0.89	0.16	0.18	0.84	0.33	0.14	0.17	0.97	1.03	1.89	0.17	0.36	1.03	0.94
14	13.93	195.02	0.14	1.6	0.4	2.47	1.28	1.28	1.19	0.68	0.45	2.29	0.73	0.64	0.7	0.87	0.92	0.19	0.42	1.46	0.36	0.2	0.2	2	1.34	2.29	0.2	0.51	1.34	1.28
15	13.93	208.95	0.18	1.6	0.97	1.78	1.07	0.89	1.89	0.84	1.07	2.67	0.68	0.59	0.68	1.28	2.29	0.28	0.75	2	0.45	0.32	0.24	1.53	3.21	3.56	0.36	0.75	1.03	1.6
16	13.93	222.88	0.16	1.19	1.07	0.63	0.75	1.23	1.53	1.03	1.03	1.89	1.39	0.2	0.36	2.29	2.91	0.7	0.84	2.91	1.07	0.59	0.28	2.47	3.56	2.67	0.58	1.46	2	1.69
17	13.93	236.81	0.27	1.23	1.19	0.67	0.68	2.29	1.03	1.69	1.39	2	1.15	0.53	0.36	1.89	5.34	1.69	1.19	3.21	5.34	0.89	0.38	3.21	2.67	10.69	0.7	1.34	1.69	1.69
18	13.93	250.74	0.67	0.84	1.78	0.63	0.8	1.6	0.68	1.23	1.19	2.47	2		0.43	2.14	5.34	1.15	1.11	2.91	5.34	0.78	0.54	2.91	8.02	10.69	0.75	1.46	1.34	2
19	13.93	264.67	0.17	0.8	2.14	1.6	1.11	0.68	0.59	1.11	0.2				0.87	3.56	5.34		2.29	1.89	5.34	0.05	1.19	4.01	3.21	2.91	0.94	0.73	2	2.91
20	13.93	278.6	0.04	0.49	0.87	0.18	0.44	0.75	1.78		0.11				1.19	0.54	4.58		2.91	0.76	4.58		1.46		0.92	0.22	0.65	0.71	1.11	2.47
21	13.93	292.53						0.97	0.24		0.09				1.11		0.58		4.58	0.97	4.01		3.21		0.51	0.12	0.87	0.94	0.71	1.23
22	13.93	306.46													0.71				1.78	0.78	5.34		2.91		0.28	0.16		1.23	0.46	0.29
23	13.93	320.39																	1.03		1.78		1.6						0.49
24	13.93	334.32																			0.19		0.97
25	13.93	334.32																			0.04
Apperture			0.49	1.76	2.34	1.05	1.66	2.47	1.23	2.64	0.74	3.94	3.55	1.83	2.12	1.85	1.92	2.68	2.55	2.22	0.5	0.54	2.47	5.02	1.34	0.99	2.34	2.79	1.76	1.35
Rtotal	day.Torr.mg^-1		3.46	12.17	13.17	14.84	18.66	14.49	14.08	10.54	8.79	21.36	9.54	4.33	8.83	16.15	32.95	5.47	18.91	23.9	38.36	4.99	15.59	19.99	31.1	40.22	8.01	11.99	17.16	20.12
Rapper	day.Torr.mg^-1		1.445	2.738	4.528	2.736	2.944	3.61	2.648	3.751	2.202	5.307	4.635	2.661	3.046	3.198	3.083	3.826	3.186	3.236	1.533	1.415	3.603	5.985	2.623	1.952	4.43	4.336	2.693	2.871
GH2O	mg H2O.day^-1.Torr^-1		0.204	0.067	0.057	0.057	0.046	0.055	0.06	0.07	0.091	0.037	0.071	0.143	0.084	0.052	0.028	0.108	0.045	0.037	0.025	0.156	0.052	0.039	0.03	0.024	0.08	0.061	0.05	0.043
GH2O	mg H2O.day^-1.Torr^-1	without appertures	0.289	0.082	0.076	0.067	0.054	0.069	0.071	0.095	0.114	0.047	0.105	0.231	0.113	0.062	0.03	0.183	0.053	0.042	0.026	0.2	0.064	0.05	0.032	0.025	0.125	0.083	0.058	0.05
		difference	-0.4182	-0.225	-0.3439	-0.1843	-0.1578	-0.2492	-0.1881	-0.356	-0.2505	-0.2485	-0.486	-0.6144	-0.3452	-0.198	-0.0936	-0.6996	-0.1685	-0.1354	-0.04	-0.2836	-0.2312	-0.2995	-0.0843	-0.0485	-0.553	-0.3618	-0.1569	-0.1427
CL5	Stage 20
			Sector
Index	Thickness (µm)		A (pore area in µm2)						B				C				D					E					F
		From outer surface (µm)	pc1	pc2	pc3	pc4	pc5	pc6	pc7	pc8	pc9	pc11	pc12	pc13	pc14	pc16	pc17	pc18	pc19	pc20	pc21	pc20	pc21	pc22	pc23	pc24	pc25	pc26	pc27	pc28
Apperture			1.59	1.43	1.42	2.09	2.14	2.44	1.97	1.36	1.4	1.54	1.37	1.22	1.65	1.67	0.95	1.31	1.09	0.85	1.64	0.71	0.87	1.03	1.04	1.82	1.34	0.8	3.1	1.55
1	13.93	13.93	0.4	0.32	0.32	0.7	0.73	0.94	0.62	0.29	0.31	0.38	0.3	0.24	0.43	0.45	0.14	0.27	0.19	0.11	0.43	0.08	0.12	0.17	0.17	0.53	0.29	0.1	1.53	0.38
2	13.93	27.86	0.21	0.22	0.29	0.31	0.48	0.31	0.49	0.21	0.43	0.48	0.25	0.2	0.33	0.41	0.18	0.45	0.23	0.16	0.76	0.12	0.2	0.18	0.26	0.71	0.33	0.13	0.45	0.29
3	13.93	41.79	0.16	0.15	0.28	0.26	0.42	0.24	0.73	0.16	0.3	0.36	0.26	0.13	0.32	0.43	0.2	0.45	0.14	0.15	0.4	0.18	0.25	0.22	0.29	0.18	0.3	0.16	0.44	0.28
4	13.93	55.72	0.14	0.13	0.26	0.29	0.39	0.24	1.23	0.15	0.39	0.29	0.27	0.07	0.36	0.46	0.19	0.48	0.15	0.15	0.29	0.31	0.31	0.15	0.38	0.14	0.29	0.13	0.53	0.4
5	13.93	69.65	0.14	0.13	0.25	0.36	0.39	0.3	0.51	0.09	0.49	0.36	0.29	0.08	0.38	0.49	0.18	0.46	0.14	0.18	0.25	0.34	0.3	0.14	0.42	0.19	0.28	0.19	0.54	0.38
6	13.93	83.58	0.11	0.15	0.2	0.45	0.39	0.37	0.32	0.08	0.49	0.36	0.3	0.09	0.43	0.58	0.16	0.49	0.14	0.17	0.37	0.32	0.39	0.1	0.42	0.16	0.27	0.26	0.7	0.33
7	13.93	97.51	0.1	0.16	0.14	0.49	0.36	0.49	0.28	0.12	0.45	0.34	0.31	0.08	0.43	0.6	0.18	0.52	0.11	0.2	0.39	0.31	0.33	0.08	0.36	0.13	0.33	0.25	0.59	0.42
8	13.93	111.44	0.09	0.17	0.11	0.48	0.31	0.56	0.34	0.17	0.56	0.39	0.31	0.07	0.43	0.6	0.18	0.45	0.09	0.24	0.34	0.31	0.29	0.08	0.24	0.12	0.36	0.29	0.84	0.43
9	13.93	125.37	0.09	0.17	0.1	0.44	0.29	0.68	0.34	0.18	0.53	0.75	0.31	0.07	0.42	0.63	0.18	0.4	0.09	0.25	0.47	0.3	0.26	0.09	0.25	0.11	0.31	0.43	1.46	0.34
10	13.93	139.3	0.09	0.17	0.1	0.45	0.29	0.71	0.22	0.17	0.51	0.71	0.31	0.07	0.45	0.7	0.19	0.62	0.09	0.25	0.58	0.28	0.27	0.1	0.23	0.1	0.36	0.42	1.78	0.76
11	13.93	153.23	0.08	0.17	0.09	0.45	0.28	0.78	0.28	0.16	0.51	1.23	0.32	0.07	0.45	0.76	0.18	0.75	0.11	0.23	0.8	0.29	0.31	0.11	0.31	0.12	0.46	0.92	2.14	1.15
12	13.93	167.16	0.08	0.17	0.09	0.43	0.3	0.82	0.29	0.11	0.41	2.67	0.35	0.08	0.53	0.94	0.19	0.8	0.13	0.29	1.53	0.37	0.44	0.2	0.35	0.14	0.5	1.78	1.89	1.19
13	13.93	181.09	0.08	0.17	0.09	0.49	0.36	0.84	0.27	0.14	1	2.91	0.4	0.1	0.63	1.15	0.24	1.28	0.18	0.4	3.56	0.75	0.56	0.29	0.42	0.17	0.47	2.14	5.34	0.8
14	13.93	195.02	0.09	0.16	0.1	0.71	0.45	0.92	0.4	0.14	2.91	2	0.47	0.12	0.76	1.89	0.29	1.07	0.26	0.58	0.97	1	0.84	0.12	0.56	0.22	0.45	3.21	6.41	0.42
15	13.93	208.95	0.1	0.17	0.11	1.53	0.71	0.94	0.58	0.21	3.56	2	0.59	0.16	1.07	2.91	0.67	1	0.44	0.97	1.23	1.69	2.29	0.09	1.07	0.29	0.47	8.02	5.34	0.22
16	13.93	222.88	0.13	0.17	0.13	1.89	1.34	1	0.67	0.33	4.58	5.34	0.78	0.22	1.46	2.29	0.55	1.78	0.8	1.89	0.89	2.29	6.41	0.1	2.29	0.32	0.54	3.56	3.21	0.04
17	13.93	236.81	0.16	0.2	0.15	1.89	1.34	1.34	1.28	0.36	2.14	0.19	1.69	0.28	2	3.21	0.23	1.89	2.47	2.47	0.04	2.47	3.56		2.47	0.54	0.42	1.53	4.01
18	13.93	250.74	0.18	0.23	0.39	1.78	1.78	2.14	2.67	0.26	1.78	0.11	3.56	0.26	2	2.91	0.21	1.39	0.67	0.89		0.65	1.69		1.15	0.58	0.39	0.59	3.56
19	13.93	264.67	0.19	0.34	0.49	3.56	2	2.91	1.39	0.39	1.46	0.12	3.56	0.08	1.78	3.56	0.17	3.21		0.43		0.54	5.34		1.07	0.67	0.3	0.03	0.07
20	13.93	278.6	0.21	0.65	0.07	2	1.19	2	0.44	0.33	0.29	0.06	3.56		1.89	4.58		0.09		0.31		0.49	6.41		0.71		0.06
21	13.93	292.53	0.1	1.28	0.05	0.17	1.28	2.91	0.02	0.64	0.06	0.06	1.6		1.39	5.34		0.1				0.54	0.75		0.13
22	13.93	306.46	0.04	0.76		0.18	0.16	1.89		0.26	0.05		1.23		1.15	0.1						0.04	0.1		0.05
23	13.93	320.39	0.04	0.6		0.16	0.26	0.41		0.03			0.45		0.08
24	13.93	334.32		0.14		0.07	0.2	0.49					0.06
25	13.93	348.25		0.06				0.32
26	13.93	362.18						0.12
Apperture			0.5	0.62	0.58	0.64	1.13	0.89	0.37	0.42	0.55	0.61	0.63	0.72	0.72	0.78	1.03	0.79	2.05	1.39	0.5	0.52	0.8	0.79	0.55	2.05	0.64	0.42	0.67	0.52
Rtotal	day.Torr.mg^-1		3.03	7.07	3.79	19.53	15.67	24.69	13.38	4.97	23.2	21.12	21.56	2.47	19.16	34.99	4.5	17.94	6.43	10.31	13.31	13.68	31.45	2.22	13.58	5.44	7.17	24.12	40.84	7.84
Rapper	day.Torr.mg^-1		2.086	2.048	2.002	2.739	3.275	3.323	2.339	1.778	1.948	2.153	1.995	1.934	2.371	2.453	1.982	2.097	3.14	2.241	2.142	1.234	1.672	1.814	1.583	3.869	1.979	1.217	3.769	2.074
GH2O	mg H2O.day^-1.Torr^-1		0.196	0.11	0.173	0.045	0.053	0.036	0.064	0.148	0.04	0.043	0.042	0.227	0.046	0.027	0.154	0.05	0.104	0.08	0.065	0.067	0.03	0.248	0.066	0.107	0.109	0.039	0.022	0.101
GH2O	mg H2O.day^-1.Torr^-1	without appertures	0.33	0.141	0.264	0.051	0.064	0.04	0.075	0.201	0.043	0.047	0.046	0.404	0.052	0.029	0.222	0.056	0.156	0.097	0.075	0.073	0.032	0.45	0.074	0.184	0.14	0.041	0.024	0.128
		difference	-0.6893	-0.2897	-0.5281	-0.1403	-0.209	-0.1346	-0.1748	-0.358	-0.084	-0.102	-0.0926	-0.7815	-0.1237	-0.0701	-0.4402	-0.1169	-0.4884	-0.2173	-0.1609	-0.0902	-0.0532	-0.8164	-0.1165	-0.7114	-0.2761	-0.0505	-0.0923	-0.2646
CL6	Stage 21
			Sector
Index	Thickness (µm)		A (pore area in µm2)							B					C					D					E						F
		From outer surface (µm)	pc1	pc2	pc3	pc4	pc5	pc6	pc7	pc8	pc9	pc10	pc11	pc12	pc13	pc14	pc15	pc16	pc17	pc18	pc19	pc20	pc21	pc22	pc23	pc24	pc25	pc26	pc27	pc28	pc29	pc30	pc31	pc32	pc33	pc34	pc35	pc36	pc37	pc38	pc39
Apperture			1.17	1.58	1.47	1.56	1.04	1.15	1.7	1.65	1.03	1.49	1.17	1.37	2.22	1.78	1.64	1.78	1.65	0.96	0.73	0.79	0.92	1.18	1.18	1.29	1.7	1.58	0.91	1.23	0.89	0.83	1.11	1.05	0.97	3.03	1.09	0.77	1.48	0.87	1.13
1	13.93	13.93	0.22	0.4	0.34	0.39	0.17	0.21	0.46	0.43	0.17	0.35	0.22	0.3	0.78	0.5	0.43	0.5	0.43	0.15	0.08	0.1	0.13	0.22	0.22	0.26	0.46	0.4	0.13	0.24	0.13	0.11	0.19	0.18	0.15	1.46	0.19	0.1	0.35	0.12	0.2
2	13.93	27.86	0.21	0.35	0.25	0.42	0.17	0.16	0.45	0.29	0.15	0.25	0.2	0.23	0.62	0.35	0.3	0.36	0.21	0.15	0.11	0.11	0.16	0.19	0.29	0.26	0.55	0.22	0.16	0.3	0.15	0.13	0.28	0.15	0.39	1.46	0.26	0.08	0.34	0.13	0.16
3	13.93	41.79	0.21	0.33	0.24	0.49	0.16	0.15	0.31	0.24	0.13	0.19	0.46	0.22	0.5	0.17	0.23	0.34	0.15	0.13	0.14	0.12	0.15	0.21	0.6	0.22	0.8	0.19	0.18	0.29	0.18	0.16	0.18	0.16	0.2	0.17	0.3	0.1	0.28	0.14	0.21
4	13.93	55.72	0.17	0.33	0.24	0.53	0.15	0.13	0.2	0.23	0.11	0.21	0.45	0.19	0.45	0.11	0.21	0.22	0.16	0.15	0.15	0.12	0.12	0.25	0.42	0.16	0.29	0.23	0.15	0.2	0.21	0.15	0.16	0.16	0.23	0.15	0.25	0.1	0.48	0.15	0.17
5	13.93	69.65	0.18	0.29	0.12	0.55	0.18	0.12	0.17	0.21	0.11	0.19	0.23	0.18	0.26	0.09	0.21	0.21	0.18	0.13	0.18	0.14	0.11	0.27	0.26	0.14	0.42	0.22	0.15	0.29	0.2	0.17	0.17	0.16	0.23	0.17	0.25	0.13	0.44	0.15	0.19
6	13.93	83.58	0.22	0.34	0.15	0.58	0.17	0.11	0.16	0.22	0.12	0.2	0.31	0.2	0.24	0.07	0.19	0.2	0.19	0.15	0.25	0.19	0.11	0.29	0.18	0.16	0.37	0.26	0.16	0.37	0.17	0.2	0.16	0.15	0.2	0.17	0.24	0.14	0.41	0.13	0.19
7	13.93	97.51	0.23	0.26	0.14	0.59	0.2	0.11	0.15	0.18	0.15	0.2	0.26	0.22	0.21	0.07	0.16	0.2	0.22	0.14	0.24	0.19	0.11	0.31	0.22	0.17	0.44	0.24	0.22	0.53	0.2	0.23	0.16	0.15	0.23	0.16	0.24	0.15	0.36	0.15	0.19
8	13.93	111.44	0.23	0.24	0.15	0.73	0.21	0.11	0.13	0.16	0.19	0.21	0.27	0.25	0.2	0.08	0.16	0.19	0.24	0.17	0.29	0.23	0.11	0.33	0.25	0.16	0.54	0.26	0.22	0.34	0.24	0.28	0.2	0.15	0.23	0.18	0.3	0.16	0.41	0.16	0.26
9	13.93	125.37	0.24	0.26	0.14	0.64	0.22	0.11	0.13	0.15	0.22	0.2	0.31	0.36	0.18	0.08	0.2	0.16	0.26	0.16	0.3	0.21	0.11	0.39	0.24	0.21	0.76	0.29	0.24	0.23	0.21	0.3	0.2	0.14	0.26	0.21	0.31	0.19	0.45	0.2	0.32
10	13.93	139.3	0.25	0.27	0.14	0.87	0.25	0.12	0.13	0.15	0.27	0.22	0.39	0.44	0.19	0.08	0.24	0.19	0.26	0.19	0.36	0.26	0.12	0.5	0.28	0.21	0.5	0.29	0.22	0.35	0.26	0.36	0.17	0.15	0.29	0.29	0.33	0.22	0.42	0.23	0.36
11	13.93	153.23	0.27	0.31	0.15	0.73	0.29	0.13	0.13	0.15	0.29	0.24	0.31	0.59	0.18	0.08	0.29	0.21	0.29	0.23	0.53	0.28	0.13	0.68	0.46	0.26	0.75	0.29	0.24	0.44	0.29	0.4	0.19	0.16	0.38	0.26	0.36	0.23	0.55	0.26	0.42
12	13.93	167.16	0.31	0.42	0.18	1.14	0.28	0.16	0.12	0.16	0.38	0.24	0.62	0.68	0.23	0.09	0.31	0.22	0.29	0.3	0.82	0.25	0.15	0.76	0.78	0.3	1.23	0.36	0.32	0.29	0.68	0.42	0.26	0.18	0.46	0.29	0.52	0.23	0.65	0.25	0.48
13	13.93	181.09	0.56	0.56	0.25	1.46	0.48	0.15	0.15	0.18	0.45	0.28	0.75	1.07	0.25	0.1	0.34	0.33	0.33	0.31	0.97	0.42	0.16	0.84	1.6	0.31	2.14	0.63	0.36	0.59	1.19	0.46	0.14	0.2	0.33	0.44	0.6	0.37	0.8	0.38	0.65
14	13.93	195.02	1.03	0.73	0.67	1.28	0.59	0.19	0.15	0.19	0.51	0.35	1.11	1.19	0.3	0.12	0.36	0.38	0.4	0.35	1.19	0.51	0.17	1.11	1.53	0.36	1.46	1.14	0.39	1.34	1.6	0.76	0.13	0.22	0.43	0.43	0.59	0.47	0.63	0.56	0.71
15	13.93	208.95	1.07	1	0.8	1.53	0.8	0.22	0.15	0.25	0.67	0.38	1.03	1.34	0.28	0.13	0.34	0.6	0.43	0.33	1.34	0.55	0.19	1.53	2.91	0.58	2	1.69	0.51	1.03	3.21	1.46	0.15	0.2	0.4	0.43	0.63	0.54	0.49	0.68	0.71
16	13.93	222.88	1.34	1.14	1.69	2.67	0.78	0.29	0.19	0.34	0.62	0.45	2.67	1.46	0.26	0.14	0.36	0.7	0.6	0.41	2.67	0.48	0.21	2.47	4.01	0.84	3.21	1.34	0.59	4.01	2.67	2	0.18	0.21	0.36	0.4	0.67	1.15	0.59	1.19	0.64
17	13.93	236.81	1.46	1.39	1.34	2.67	1.34	0.39	0.24	0.42	1.07	0.47	3.21	2.14	0.26	0.18	0.38	0.71	1.19	0.49	6.41	0.38	0.25	2	0.78	0.73	5.34	2.91	1.23	10.69	1.23	2.67	0.23	0.25	0.6	0.51	0.58	1.28	0.53	0.73	0.58
18	13.93	250.74	2.91	1.69	3.21	2.91	1.53	0.39	0.17	0.52	1.46	0.54	3.56	2.91	0.28	0.19	0.13	0.41	0.76	0.45	1.34	0.51	0.28	2.47	0.29	3.56	1.39	4.58	1.28	16.03	2.29	10.69	0.21	0.4	0.63	0.53	0.56	2.67	0.73	0.54	0.53
19	13.93	264.67	2.91	2	1.89	4.58	1.6	0.52	0.11	0.63	1.46	0.59	3.21	5.34	0.39	0.2	0.09	0.37	0.22	0.55	1.34	0.43	0.31	3.21	0.21	4.01	0.94	8.01	2.29	10.69	0.94	6.41	0.22	0.26	0.36	0.84	0.62	6.41	2	0.63	0.49
20	13.93	278.6	0.94	2.47	2.29	5.34	8.01	0.8	0.1	0.71	1.23	0.59	5.34	2.67	0.46	0.19	0.09	0.43	0.14	0.71	0.87	0.04	0.38	6.41	0.2	8.01	1.11	10.69	0.92	10.69	0.57	6.41	0.16	0.22	0.46	1.39	0.13	16.03	2.29	0.76	0.12
21	13.93	292.53	1.6	1.03	2.67	4.58	6.41	1.19	0.08	0.71	1.53	0.78	0.13	0.24	0.62	0.19	0.07	1.34	0.13	1.28	1.78		0.56	6.41	0.19	1.46	1.39	1.34	0.94	8.01	0.58	16.03	0.12	0.14	0.6	1.28	0.09	16.03	0.78	0.09	0.06
22	13.93	306.46	1.53	0.03	0.24	1.69	5.34	1	0.03	0.55	1.15	0.97	0.09	0.12	0.46	0.21		1.28	0.22	1.6	0.06		1.89	5.34	0.04	0.14	0.05	0.4	0.67	0.87	0.59	3.56	0.07	0.31	0.07	1.6	0.08	10.69	0.14
23	13.93	320.39	0.2	0.05	0.18	0.09	8.01	0.16		0.84	0.16	1.19	0.08	0.1	0.44	0.1		0.12	0.54	2.14			10.69	4.58		0.11		0.57	1.14	0.1	0.16	1.15	0.09	0.06	0.04	0.52	0.07	0.89
24	13.93	334.32	0.08		0.18	0.06	2.91	0.13		0.19	0.15	1.46	0.07	0.11	0.52	0.05		0.04	3.21	0.04			0.03	10.69		0.1		0.42	0.06	0.11	0.11	0.73	0.1	0.06		0.33	0.05	0.27
25	13.93	348.25	0.08		0.15		1.46	0.11		0.11	0.26	0.17	0.07	0.09	0.7				0.04					3.21		0.14		2.47	0.05	0.31		0.2				0.36	0.06	0.15
26	13.93	362.18			0.21		0.31	0.1				0.16			0.71									1.89		0.08		1.19	0.06	0.32		0.2				0.22		0.15
27	13.93	376.11			0.25		0.2								0.04									3.56		0.04		0.16		0.12		0.09				0.28
28	13.93	390.04			0.41																			0.36						0.08						0.27
29	13.93	403.97																																		0.09
Apperture			0.7	0.54	1.6	0.6	1.13	0.79	0.46	0.85	1.29	1	0.64	0.73	0.53	0.58	0.68	0.5	0.49	0.49	0.62	0.5	0.47	1.51	0.48	0.47	0.55	0.99	0.59	0.73	0.85	0.75	0.8	0.61	0.51	0.77	0.62	0.97	0.95	0.75	0.63
Rtotal	day.Torr.mg^-1		18.46	15.89	18.63	36.53	42.23	7.28	3.91	8.23	12.99	11.08	25.33	22.64	10	3.57	5.11	9.71	11.1	10.73	21.42	5.52	16.65	60.5	15.96	22.98	26.15	40.79	12.89	68.87	18.08	55.73	4.1	4.39	7.54	14.9	8.28	58.93	14.13	7.64	7.65
Rapper	day.Torr.mg^-1		1.868	2.114	3.064	2.162	2.175	1.939	2.156	2.5	2.317	2.486	1.808	2.1	2.751	2.353	2.318	2.279	2.145	1.452	1.354	1.297	1.387	2.69	1.657	1.756	2.251	2.571	1.501	1.96	1.739	1.576	1.906	1.663	1.477	3.798	1.711	1.743	2.428	1.614	1.76
GH2O	mg H2O.day^-1.Torr^-1		0.049	0.056	0.046	0.026	0.023	0.108	0.165	0.093	0.065	0.074	0.037	0.04	0.078	0.169	0.135	0.083	0.076	0.082	0.044	0.147	0.055	0.016	0.057	0.04	0.035	0.023	0.069	0.014	0.05	0.017	0.166	0.165	0.111	0.053	0.1	0.016	0.06	0.108	0.106
GH2O	mg H2O.day^-1.Torr^-1	without appertures	0.054	0.063	0.054	0.027	0.024	0.137	0.256	0.121	0.077	0.09	0.039	0.044	0.1	0.28	0.196	0.103	0.09	0.093	0.047	0.181	0.06	0.017	0.063	0.044	0.038	0.025	0.078	0.015	0.055	0.018	0.244	0.228	0.133	0.067	0.121	0.017	0.071	0.131	0.131
		difference	-0.1012	-0.133	-0.1644	-0.0592	-0.0515	-0.2664	-0.5512	-0.3038	-0.1784	-0.2245	-0.0714	-0.0927	-0.2752	-0.6582	-0.4533	-0.2346	-0.1932	-0.1354	-0.0632	-0.2348	-0.0833	-0.0445	-0.1038	-0.0764	-0.0861	-0.063	-0.1164	-0.0285	-0.0962	-0.0283	-0.4649	-0.3786	-0.1959	-0.255	-0.2067	-0.0296	-0.1719	-0.2114	-0.2301
