# Supplementary material for: Unexpected morphological variability in the eggshells of the South American caimans Caiman latirostris and Caiman yacare
Source: Sci Rep. 2023 Mar 25;13:4894. doi: 10.1038/s41598-023-31837-9 (PMC10039913; doi:10.1038/s41598-023-31837-9)
Supplement: Supplementary file 5 — Supplementary Table S5. [file 41598_2023_31837_MOESM5_ESM.xlsx]

## Sheet: Introduction 
This file contains the raw data to calculate the single pore water vapor conductance (GH2O) for the shells of the six developmental stages of C. yacare.
Pores' cross sectional area	Contains the cross-sectional area of each pore canal obtained from segmentation. Each slice is 13.93 um thick. Differences in pore length are associated to local variations in shell thickness.
R and GH2O	Includes the pore resistance for each slice. GH2O is calculated as: GH2O=1/R

## Sheet: Pores cross-sectional area
CY1	stage 17-18
Index	Thickness (µm)	From base (µm)	Sector
			A (pore area in µm2)								B			C							D						E								F
			pc1	pc2	pc3	pc4	pc5	pc6	pc7	pc8	pc9	pc10	pc11	pc12	pc13	pc14	pc15	pc16	pc17	pc18	pc19	pc20	pc21	pc22	pc23	pc24	pc25	pc26	pc27	pc28	pc29	pc30	pc31	pc32	pc33	pc34	pc35	pc36	pc37	pc38
1	13.93	13.93	21150.9	14553.3	41137.5	33763.8	24643.7	20374.7	28330.5	30853.1	43078.1	13195.1	7567.77	16105.7	45600.6	8926.07	16105.7	58601.6	20956.9	6015.39	18434.2	25031.7	54332.5	26778.1	43466	43271.9	16687.9	8926.07	18434.3	25614	12030.8	28136.5	22703.3	20568.8	39973.3	26778.2	17270	28136.5	8537.98	41525.6
2	13.93	27.86	33181.6	24255.6	39973.2	31629.3	25419.8	19598.5	25419.8	31823.3	34540.1	14553.4	7373.72	15523.6	32211.5	8149.89	11836.7	50451.7	17658.1	8343.93	20180.6	24061.5	44630.2	19792.5	31047.1	43854.1	19404.5	11448.7	23091.4	25031.8	12224.8	14553.4	21539	19016.4	26778.2	24643.7	15135.5	14941.5	6791.58	21733
3	13.93	41.79	37450.6	22897.3	30659.1	27360.3	20180.6	16493.8	24449.6	25419.8	23479.5	12418.9	7955.86	14747.4	35510.2	9702.25	12807	35122.1	11254.6	7179.66	16881.9	37450.6	45406.4	16881.9	25225.8	25031.7	23867.5	17076	22121.1	35510.2	13389.1	13971.2	19792.6	15329.6	32405.5	14941.5	13971.2	11642.7	5433.26	19210.5
4	13.93	55.72	37450.6	17464	15135.5	25419.8	15717.6	14747.4	18628.3	18434.2	20568.8	10284.4	22315.2	13389.1	31047.2	9702.25	11836.7	31241.2	9896.29	7179.66	19016.4	19792.5	28718.6	12224.8	20956.8	12030.8	23091.4	21927.1	16687.9	30077	13777.2	13195.1	19404.5	15135.5	31823.4	9314.16	12418.9	7761.8	7179.67	8343.94
5	13.93	69.65	32405.5	14553.3	27554.3	18822.3	13195	14747.4	13971.2	16105.7	15911.7	9120.13	9702.27	12807	25613.9	8732.02	10284.4	28912.7	9314.16	6209.44	17075.9	20956.8	29882.9	13971.2	11448.6	10866.5	19598.6	28718.7	11836.8	27748.4	12224.8	13001	16493.8	15523.6	32405.5	8537.98	14359.3	5627.31	13389.1	6403.49
6	13.93	83.58	28912.7	13777.2	19016.4	13389.1	13001	13195	12224.8	12806.9	16105.8	8343.95	10672.5	14165.3	24255.6	8343.93	8343.93	26778.2	8537.98	6015.39	13389.1	16687.8	24837.7	12030.8	12806.9	9896.27	15717.7	29882.9	9508.21	25614	12030.8	12418.9	14165.3	16881.9	35122.2	10090.3	17076	6015.4	17076	7567.76
7	13.93	97.51	22897.3	14359.3	20762.8	11060.5	14747.4	12806.9	11060.5	10284.4	13195.1	6985.63	11642.7	13971.2	22703.3	7567.75	7761.8	24255.6	7179.66	4851.12	11254.6	13971.2	20568.7	9508.18	9702.23	10090.3	17270	26002	8732.03	21345	11254.6	11060.6	12224.8	17464.1	38615	10672.5	19598.6	10284.4	21733	8149.89
8	13.93	111.44	20374.7	15135.5	21344.9	8149.88	18628.3	13389.1	9702.23	11254.6	10672.5	6597.54	12418.9	15717.6	22315.2	7179.66	6403.48	23285.4	6209.44	3104.72	8926.05	10284.4	16881.9	5433.25	6209.43	9508.18	17658.1	24643.7	8343.94	18046.2	12807	9896.3	11836.8	18240.2	39585.2	9120.12	18434.3	9896.3	35122.2	8149.89
9	13.93	125.37	18046.2	13971.2	18628.3	6985.61	21150.9	16493.8	9702.23	12806.9	9120.13	10284.4	13971.3	18822.4	19598.5	6597.53	5433.26	19404.5	5821.35	2522.58	6985.6	7761.78	12224.8	4851.11	3880.89	7373.69	18240.2	22509.2	7567.76	16687.9	9508.21	6015.4	12612.9	18240.2	38226.9	9896.3	16493.8	9896.3	53944.5	6791.58
10	13.93	139.3	16687.8	11448.6	15911.7	7955.83	19598.5	15911.7	9508.19	12806.9	9314.18	8538	16493.9	23285.4	15135.5	6015.39	4463.03	15329.5	6597.53	1746.4	5433.25	5433.25	8926.05	3686.85	3104.71	6597.51	19598.6	19598.6	5433.26	15717.7	5045.17	4074.95	12224.8	17076	34734.1	7761.8	14747.4	8537.98	55885	4268.99
11	13.93	153.23	15911.7	9120.1	13971.2	7373.7	10478.4	13777.2	8149.88	9508.19	8149.91	6209.45	17464.1	26778.2	10284.4	6209.44	4074.94	12030.8	6985.62	1940.45	5045.16	3298.76	6015.38	2328.53	1746.4	5045.16	22509.2	16493.8	3880.9	13195.1	3686.86	2910.68	9120.12	15135.5	29106.8	6015.4	16493.8	7373.71	52780.3	3104.72
12	13.93	167.16	15523.6	7761.79	21539	6209.43	6015.38	11448.6	7567.74	5433.25	7179.68	5433.27	20568.8	31047.2	8343.93	6015.39	3686.85	9314.16	6791.57	1746.4	3492.8	1552.36	3686.85	3104.71	1358.31	2910.67	26972.3	13001	2716.63	9508.21	3686.86	2716.63	5627.31	12612.9	25225.9	7567.76	14359.3	4463.04	51033.8	1746.41
13	13.93	181.09	12806.9	8537.96	30659.1	3298.76	7567.74	9896.28	6209.43	3104.71	4269	4851.13	17852.2	33763.8	9508.2	5627.3	3104.72	7179.66	7567.75	1746.4	2522.58	2716.62	2134.49	7567.74	970.223	1358.31	29494.9	8343.94	3104.72	6985.62	2134.5	3492.81	4074.95	7373.71	28136.5	2134.5	14359.3	3104.72	48705.3	1940.45
14	13.93	195.02	10284.4	8149.88	31241.2	2134.49	6985.61	8149.88	5821.34	2328.54	2910.68	5239.23	14553.4	36674.5	11254.6	4074.94	3104.72	5627.3	6597.53	1358.31	1164.27	2522.58	1552.36	11448.6	970.223	1552.36	32405.5	5821.35	2522.59	4851.13	3104.72	3492.81	2522.59	4657.08	26390.1	2716.63	15717.6	2716.63	44824.4	1358.32
15	13.93	208.95	8732.01	3492.8	18434.2	2716.63	6597.52	6015.38	4268.98	2716.63	1552.36	5627.32	10866.5	37256.6	16299.8	4463.03	2910.67	4851.12	6015.39	970.225	776.178	3298.76	1164.27	15523.6	8149.87	970.223	33181.7	3492.81	1746.41	3104.72	3104.72	1552.36	970.225	2910.68	22703.3	1358.32	20762.8	1940.45	40361.4	1164.27
16	13.93	222.88	7179.65	2134.49	17464	4463.03	5239.21	4657.07	5045.16	3492.8	1358.32	6985.63	10284.4	37838.8	19792.6	4268.99	2522.58	4657.08	5821.35	582.135	2910.67	5239.2	970.223	21538.9	9314.14	1552.36	37062.6	2328.54	970.225	2134.5	2910.68	2134.5	582.135	2522.59	20374.7	1552.36	35316.2	2134.5	40361.4	1358.32
17	13.93	236.81	5045.16	1746.4	22121.1	1746.4	4657.07	7373.7	3298.76	3298.76	1746.41	105561	7955.86	55884.9	30465.1	4074.94	7567.75	4074.94	32793.6	57243.2	24449.6	7761.78	970.223		22703.2	970.223	32793.6	2522.59	1164.27	1746.41	10478.4	776.18	582.135	776.18	24449.7	4463.04	119144	1358.32	46958.9	1552.36
18	13.93	250.74	3686.85	2328.54	29494.8	4074.94	5239.21	11448.6	3686.85	3492.8	2134.5	152132	13001	95664.1	53362.4	71408.5	48123.1	3492.81	47541		80722.5	24837.7	3298.76		47152.8	12030.8	29106.8	2328.54	2328.54	1940.45	31435.3	1552.36	582.135	582.135	32017.4	6403.49		1552.36	52004.1	1940.45
19	13.93	264.67	2716.63	5627.29	38614.9	3298.76	13195	27166.3	5821.34	5239.21	2522.59	2716.64	51422	140489	74707.3	50645.7		292038			100709	34345.9	15911.7			24449.6		3298.77	1358.32	4268.99		5045.17	5045.17	388.09	58795.7	6403.49		3492.81	84797.7	14941.5
20	13.93	278.6	3298.76	9508.19	66557.3	5239.21	53556.3	66557.3	10478.4	13001	4463.04		61900.5					313771			150967	45018.3	15135.5			43466		4074.95	5239.22	6597.53		25808	11254.6	4268.99	147862	8149.89		25031.8	134279	42884
21	13.93	292.53	4268.98	36674.4	91201	4657.07		123024	42495.8	60347.9	134862												24643.7			69856		6403.49	19598.6	98574.9		45600.6	36868.6	14553.4		43272		87708.4
22	13.93	306.46	69856.1		114486	11254.6			91395														29494.8			108859		54914.8	38420.9	111770		50257.7	60154					158535
23	13.93	320.39	83245.2		119532	21927			100515														72184.6					105366	60348									217913
24	13.93	334.32	128458			34734																						121472	66945.6
25	13.93	348.25				65781.1
26	13.93	362.18				109247
CY2	stage 18
Index	Thickness (µm)	From base (µm)	Sector
			A (pore area in µm2)								B						C						D					E				F
			pc1	pc2	pc3	pc4	pc5	pc6	pc7	pc8	pc9	pc10	pc11	pc12	pc13	pc14	pc15	pc16	pc17	pc18	pc19	pc20	pc21	pc22	pc23	pc24	pc25	pc26	pc27	pc28	pc29	pc30	pc31	pc32
1	13.93	13.93	53750.5	31047.2	23285.4	65781.3	37450.7	15135.5	5821.35	18822.4	31823.4	16881.9	24061.6	18628.3	22509.2	19210.5	17852.1	19016.4	16105.7	11254.6	4268.98	18046.2	29106.7	59377.6	49869.4	72184.5	28136.4	21344.9	55884.9	23867.5	47541	35510.3	61318.3	65199.2
2	13.93	27.86	40167.3	19404.5	10672.5	24255.6	36674.5	13971.2	6403.49	11448.7	29494.8	17658.1	25613.9	18628.3	22121.1	17852.1	20374.7	28718.6	26196	19404.5	7373.7	21733	27166.2	35510.1	44048.1	58019.3	23285.3	26390.1	42301.8	23867.5	56467.1	36480.5	33181.7	52004.1
3	13.93	41.79	19016.4	21150.9	13777.2	8732.03	8732.03	12030.8	6791.58	13001	32017.4	18628.3	27360.3	19016.4	24449.7	19016.4	21150.9	31629.3	24643.7	21927.1	9508.19	18240.2	22315.1	18046.1	26584.1	33569.7	15135.5	13583.1	28718.7	17852.1	50451.7	24837.8	25225.9	27554.4
4	13.93	55.72	20762.8	20568.8	15911.7	8926.07	16687.9	10478.4	6791.58	13389.1	34346	21150.9	28912.7	17852.1	23673.5	18046.2	23285.4	28136.5	24837.7	18822.3	11254.6	20180.7	23479.4	13001	20762.8	23867.5	12418.8	10478.4	20568.8	17464	33181.7	26196.1	23479.5	18434.3
5	13.93	69.65	23091.4	20374.7	15717.6	7179.67	13777.2	8926.07	6985.62	12612.9	32017.4	21927.1	31435.3	16105.7	24837.8	16881.9	24061.5	25419.9	25031.8	14359.3	12418.9	22315.1	22897.2	15717.6	21150.8	15329.5	10672.4	5045.17	18822.4	16881.9	25613.9	19792.6	19404.5	13389.1
6	13.93	83.58	22315.2	18628.3	15717.6	16687.9	6209.44	7179.67	6985.62	11836.7	28524.6	19986.6	33957.9	14359.3	23673.5	15911.7	22703.2	22121.1	25419.9	11448.6	12612.9	24255.6	18046.1	12612.9	19792.5	11060.5	7179.65	6403.48	22703.3	14747.4	24643.7	16881.9	17658.1	10478.4
7	13.93	97.51	20568.8	16687.9	15135.5	16299.8	4851.13	6015.4	6209.44	11060.6	29688.9	17852.1	35122.1	13583.1	21539	14553.4	21150.9	16687.8	25419.9	8926.06	12030.8	23285.4	15911.6	9896.27	18628.3	12224.8	4851.11	6403.48	23867.5	11254.6	9702.25	20180.7	13777.2	7567.76
8	13.93	111.44	16493.8	14553.4	14553.4	12807	4657.08	5045.17	6209.44	10478.4	29882.9	17270	32599.6	10478.4	19792.6	13195.1	16687.8	11254.6	24837.7	7567.74	11448.6	20956.8	13583.1	13583.1	18434.2	8926.05	3880.89	6403.48	22315.2	10866.5	11254.6	13195.1	9896.3	6015.4
9	13.93	125.37	14553.4	12030.8	13001	20568.8	3880.9	4268.99	6015.4	11060.6	28912.7	17270	28718.7	8149.89	16687.9	11448.7	8537.97	7955.83	23285.4	5821.34	8926.06	16687.8	11060.5	13583.1	15717.6	8926.05	1552.36	4268.99	17270	9508.2	12807	10284.4	7955.85	5045.17
10	13.93	139.3	13389.1	10090.3	12030.8	11836.7	3298.77	3104.72	4463.04	11254.6	26778.2	16687.9	24255.6	5821.35	12224.8	8732.02	4463.03	4074.94	20568.7	5239.21	5821.34	13195	9120.09	11060.5	15911.6	5433.25	970.222	3686.85	16881.9	7567.75	7955.84	6209.45	5627.31	4657.08
11	13.93	153.23	13389.1	7179.67	10478.4	21345	1940.45	1940.45	2522.59	10090.3	22315.2	16299.8	21344.9	4851.12	11060.6	6597.53	4851.12	3104.72	18046.2	4074.94	4851.12	11642.7	7761.78	12224.8	12806.9	4463.02	1746.4	3492.81	6403.48	6209.44	32211.5	5627.31	3298.77	5045.17
12	13.93	167.16	19016.4	5239.22	9702.25	19210.5	1746.41	1552.36	3104.72	7761.8	18046.2	20374.7	17076	4463.03	9120.11	5239.21	5821.34	2328.54	15135.5	3686.85	5433.25	9508.19	4463.02	7373.69	19792.5	5627.29	1552.36	3492.81	4463.03	5821.35	30853.1	6597.54	2134.5	9702.26
13	13.93	181.09	23091.4	4463.04	8343.94	36286.4	1358.32	1358.32	61318.2	5239.22	15135.5	24449.7	17076	4851.12	5821.35	3492.81	8343.92	2328.54	11642.7	2328.54	6209.43	7761.79	2522.58	8149.87	21344.9	4463.02	25807.9	4851.12	4657.08	970.225	36092.4	6985.63	970.226	9120.12
14	13.93	195.02	32599.6	3880.9	6985.62	40361.4	1358.32	1940.45	73737.1	4074.95	12224.8	25031.8	17464	5433.26	5239.21	2910.67	11448.6	1940.45	10090.3	1746.4	7955.83	5433.25	1746.4	2522.58	76647.6	4074.93	10478.4	3686.85	3298.76	2134.49	43078	5433.26	6015.4	19598.6
15	13.93	208.95	34540	3880.9	4657.08	52586.2	19792.6	1940.45	124383	3298.77	9508.2	81304.9	18628.3	8149.89	4268.99	3104.72	11642.7	1164.27	7761.79	4074.94	8732.01	4657.07	2522.58	1940.44	64422.8	2522.58	11060.5	4851.12	5821.35	1746.4	54526.6	3298.77	8732.03	16493.8
16	13.93	222.88	44630.4	3492.81	25808	131951	64423	1746.41	152131	2910.68	7373.71	93917.8	20180.7	12030.8	4074.94	8149.89	18046.2	1358.31	5239.21	20180.7	32017.4	2716.63	8537.96	1746.4	68885.8	4268.98	46570.7	8343.93	6403.48	10284.4	71796.6	14553.4	17464.1	11254.6
17	13.93	236.81	58019.5	82275.1	45018.5		290291	45212.5		1746.41	6015.39		37062.6	12807	48899.3	46376.8	24449.6	1358.31	3492.81	74319.1	21539	2134.49	13583.1	1746.4	186477	21927	117591	15717.6	3492.81	28912.7	85767.9	41719.7	51422	24061.6
18	13.93	250.74		91395.2						26390.1	5821.35		40555.4	12612.9	109247	115457	27942.4	49287.4	3298.76	108471	140488	2328.54	27360.3	5821.33				30853.1	5239.21	32017.4			53556.5	43466.1
19	13.93	264.67		80722.7						44630.4	5433.26		115457	115069	139518		33957.8	56661.1	55108.7	1358.31		37838.7	30270.9	31629.2				35122.1	6015.39	42301.8			49869.6
20	13.93	278.6		87902.4						48705.3	9896.29		198702	147668			103620	41331.5	77617.9	970.224		79170.2	45988.5	38808.9				45018.4	170954	49287.4
21	13.93	292.53		106337							64034.8			135249			154072	56078.9				120114	106530	19986.6
22	13.93	306.46									198702			139906										4463.02
23	13.93	320.39																						4463.02
24	13.93	334.32																						15523.6
25	13.93	348.25
26	13.93	362.18
CY3	stage 19
Index	Thickness (µm)	From base (µm)	Sector
			A (pore area in µm2)				B								C					D						E						F (corregir datos de los 3 poros)
			pc1	pc2	pc3	pc4	pc5	pc6	pc7	pc8	pc9	pc10	pc11	pc12	pc13	pc14	pc15	pc16	pc17	pc18	pc19	pc20	pc21	pc22	pc23	pc24	pc25	pc26	pc27	pc28	pc29	pc30	pc31	pc32
1	13.93	13.93	10478.4	23867.5	8732.02	11836.7	9896.28	13389.1	7179.65	39779.1	13195	23673.4	18046.2	29688.8	19016.4	26196.1	29300.8	12807	33957.9	45600.7	21927.1	54914.8	18046.2	51033.9	23091.4	37256.6	32599.6	21345	32017.4	20762.8	13001	6791.56	43660	19016.4
2	13.93	27.86	14359.3	19598.5	9702.25	9508.2	10478.4	9508.19	8343.92	43077.9	15911.7	25225.8	11448.6	14553.3	15135.5	24255.6	23673.5	27748.4	18628.3	57243.4	16687.9	56273.2	18046.2	29883	24061.6	28912.7	22121.1	21539	6403.49	8732.03	9896.3	7373.69	28718.6	19016.4
3	13.93	41.79	15911.7	12224.8	9896.29	10672.5	8343.92	7761.79	10284.4	41137.5	14359.3	23285.4	8732.01	4657.07	13389.1	22121.1	14359.3	22121.1	17076	53556.5	16299.8	43854.2	17658.1	21733.1	21345	18434.3	18046.2	15911.7	10284.4	5045.17	8343.94	6209.43	9896.27	11060.5
4	13.93	55.72	16299.8	12807	10672.5	10090.3	11254.6	8537.96	13389.1	32017.4	13389.1	24643.7	9508.19	4268.98	11642.7	15523.6	16881.9	23285.4	7179.67	36092.4	15135.5	35316.3	13389.1	19016.4	17270	12612.9	19210.5	17076	9508.21	6015.4	18240.2	5433.25	6403.47	9702.23
5	13.93	69.65	17852.1	13389.1	12612.9	10090.3	13195	10478.4	16105.7	23091.3	13195	26390.1	11642.7	3686.85	11254.6	14165.3	13777.2	31241.2	6403.49	27166.3	14165.3	28912.8	11642.7	17464.1	14165.3	16687.9	19986.6	16299.8	7955.85	5433.26	21345	6403.47	6403.47	41913.6
6	13.93	83.58	20568.8	12807	14553.4	9702.25	17464	11254.6	18240.2	19598.5	13777.2	29106.7	14941.4	3880.89	11448.7	13001	12807	26972.3	5627.31	31629.4	13777.2	25419.9	12224.9	15911.7	12807	20762.8	21733	14553.4	6015.4	3492.81	13001	6015.38	4851.12	35316.1
7	13.93	97.51	26390.1	13777.2	13777.2	8149.89	21927	12224.8	21150.9	18822.3	15329.5	31435.2	20180.6	4657.07	11836.7	13583.2	10478.4	22509.2	5821.35	34346	13195.1	24449.7	12807	14747.4	12030.8	25808	19792.6	10672.5	5239.22	3880.9	9896.3	6791.56	4851.12	44048.1
8	13.93	111.44	29300.8	14359.3	10284.4	8926.07	25807.9	17852.1	24643.7	18046.2	16105.7	32987.6	26584.1	45212.4	11836.7	13195.1	12224.8	19210.5	5045.17	36092.4	12224.9	24449.7	13389.1	15135.5	11448.7	26196.1	15135.5	12807	2522.59	1940.45	6791.58	11836.7	10478.4	43854.1
9	13.93	125.37	29106.7	13583.1	9120.11	8149.89	28330.5	17270	26002	19210.4	15911.7	32987.6	30271	73154.8	9702.25	13777.2	14359.3	9314.16	2328.54	35510.3	11448.7	22315.2	13195.1	14747.4	11060.6	19986.6	11836.7	11448.7	3298.77	1552.36	6597.53	13583.1	31241.2	41137.5
10	13.93	139.3	26584.2	12224.8	8537.98	6403.48	31047.1	16493.8	25225.8	20568.7	19792.6	30659.1	32405.5	108665	6015.4	12224.8	6597.53	10866.5	1746.41	34346	11060.6	20762.9	11254.6	12418.9	9896.31	14941.5	3880.9	8343.94	3298.77	2522.59	6209.44	13583.1	52780.1	35122.1
11	13.93	153.23	20374.7	11254.6	6985.62	5239.21	32793.5	13583.1	20568.7	23091.3	24061.5	28524.6	36092.3	115457	4851.13	9702.25	6791.58	6403.49	1746.41	30465.1	10478.4	14165.3	8538	9702.27	8926.09	9120.12	3880.9	5821.35	2134.5	1746.41	6985.62	10478.4	60153.8	23867.5
12	13.93	167.16	14553.4	9314.16	5239.21	4851.12	32405.5	9120.1	12612.9	24837.7	22703.2	25613.9	39585.1	112546	2910.68	7373.71	5821.35	1940.45	776.18	27554.4	10090.4	11448.7	7179.68	8149.91	8149.91	5433.26	4463.04	5821.35	3104.72	3492.81	4657.08	10672.5	61512.1	25807.9
13	13.93	181.09	12612.9	7179.66	3104.72	2716.63	28136.5	6015.38	9314.14	24643.7	16299.7	23479.4	39391.1	103038	7567.76	5627.31	2910.68	1746.41	1552.36	25031.9	9120.13	8538	3686.86	6015.41	7955.86	3492.81	4268.99	7373.71	3492.81	1358.32	5433.26	10284.4	68303.7	29494.8
14	13.93	195.02	9314.16	5627.3	2328.54	1358.31	27554.3	3880.89	7373.7	23285.4	11836.7	14359.3	32987.6	83439.2	13971.2	4074.95	2910.68	1358.32	2716.63	23867.6	7373.72	7761.81	3104.73	5627.32	7373.72	3880.9	10866.5	11642.7	2328.54	3686.86	5433.26	9314.14	48317.1	49287.3
15	13.93	208.95	6791.57	4268.99	1940.45	1164.27	25807.9	1746.4	5433.25	18822.3	11254.6	13389.1	20762.8	76647.6	3880.9	2716.63	2910.68	1746.41	2134.5	22121.2	4269	6403.5	3104.73	5239.22	6209.45	2328.54	16881.9	37062.6	776.18	40361.4	9120.12	8149.87	38420.8
16	13.93	222.88	6209.44	3880.9	1940.45	970.225	28330.5	1164.27	4268.98	15911.7	11448.6	9896.28	13583.1	72378.6	15135.5	1940.45	3298.77	12224.8	776.18	24255.7	6209.45	6597.54	3492.82	4269	5239.22	2134.5	64422.9		23479.4		20568.8	7761.78	37256.6
17	13.93	236.81	4851.12	9314.16	2134.49	582.135	30853.1	6403.47	3104.71	14747.4	10090.3	9314.14	7955.83	67721.6	47541	1940.45	6791.58	11448.7	21733	30465.1	4657.09	7373.72	3880.91	4657.09	3492.82	19016.4			34346		35898.3	7179.65	41331.5
18	13.93	250.74	5627.3	15135.5	9702.25	36674.5	28330.5	5821.34	3298.76	14359.3	26972.2	8149.87	6403.47	68109.7	56467.1	2328.54	35316.2	12418.9	36286.4		13001	7567.77	11448.7	4657.09	3298.77							8149.87	197537
19	13.93	264.67	30465.1	35704.3	14941.5	49287.4	33957.8	4851.12	3298.76	14165.3	23867.5	20374.7	2522.58	96634.2	95470.1	6209.44	29882.9	18434.3	94111.8		7567.77	21927.1	26002.1	15911.7	3298.77							7955.83	123606
20	13.93	278.6			21539		43660	24837.7	13389.1	20568.7		46764.8	1552.36	97798.5		36286.4	39197.1	24255.6	98380.8		6015.41	43272.1	50063.7	92365.6	16493.9							17464
21	13.93	292.53			33569.8				14359.3	23285.4		33957.8	1164.27	112158		64422.9		107113			36286.5				28136.6							17464
22	13.93	306.46			123995				57243.2	26390.1		78005.9	44242.2	154265		117397					56855.3				31823.4							19210.4
23	13.93	320.39								69662		150191	54720.6								59766											18628.3
24	13.93	334.32								125353
CY 4	stage 20
Index	Thickness (µm)	From base (µm)	Sector
			A				B			C				D				E					F
			pc1	pc2	pc3	pc4	pc5	pc6	pc7	pc8	pc9	pc10	pc11	pc12	pc13	pc14	pc15	pc16	pc17	pc18	pc19	pc20	pc21	pc22	pc23
1	13.93	13.93	47735	40167.2	24061.5	11060.5	4463.04	34540	53750.5	48899.3	26002	27360.3	13389.1	48317.2	6985.62	14941.5	12030.8	39003	55690.8	22897.3	23867.5	29106.7	38809	24643.7	57049.2
2	13.93	27.86	56661	46182.6	28330.5	14359.3	13001	37256.7	39391.2	42689.8	30659.1	29106.7	13971.2	35704.3	15329.6	13971.2	10672.5	36286.3	51033.7	9702.23	24643.7	16881.9	21733	14941.4	20180.7
3	13.93	41.79	52392	47735	31047.1	15911.7	44436.3	37256.7	31047.2	40943.4	32599.5	31047.1	14359.3	32793.6	8537.98	17464.1	6015.4	26778.2	41137.5	8537.96	17658.1	18434.2	21344.9	14553.4	15717.6
4	13.93	55.72	52003.9	46182.6	32793.5	15329.5	26584.2	40555.4	30077	42107.7	33763.8	30076.9	14359.3	31629.3	4268.99	11448.7	6015.4	26972.2	32211.4	7761.79	24837.7	14165.3	19598.5	10672.5	12224.8
5	13.93	69.65	47929	43660	30853.1	14553.3	21539	38226.9	28718.7	42107.7	33181.6	27748.4	13389.1	32211.5	3686.86	11642.7	6015.4	26972.2	36286.3	7179.65	23867.5	14747.4	16493.8	8343.93	12030.8
6	13.93	83.58	45018.3	40167.2	29688.8	12806.9	22315.2	35898.3	24255.6	42301.7	32599.5	24255.6	19404.5	32987.7	4851.13	9314.16	8926.07	24449.6	45406.4	7567.74	20180.6	16687.8	13389.1	5627.3	14553.4
7	13.93	97.51	44242.2	39003	26584.1	9702.23	18046.2	32017.4	23867.6	41913.7	29106.7	21150.9	17075.9	33957.9	6791.58	9702.25	8343.94	23673.4	41913.6	5627.29	17464	14553.3	12612.9	6985.61	14553.4
8	13.93	111.44	40943.4	39391	22703.2	4657.07	13971.2	30077	13971.2	41525.6	26196	19598.5	13389.1	30271	6015.4	8343.94	10478.4	20956.8	33957.8	6209.43	15911.7	11836.7	9120.11	4851.12	10478.4
9	13.93	125.37	38032.7	38032.7	19598.5	3686.85	11254.6	25031.8	13777.2	40943.4	20956.8	16493.8	12806.9	23673.5	5239.22	9314.16	10090.3	17658.1	43466	4074.94	14747.4	10284.4	6985.61	4851.12	6597.52
10	13.93	139.3	31241.2	37062.5	17270	2910.67	9896.3	21150.9	11254.6	39003	16493.8	14553.4	9896.28	22703.3	6015.4	5821.35	7567.76	15329.5	31241.2	2522.58	13777.2	9508.19	5433.25	4463.03	7179.66
11	13.93	153.23	26390.1	32017.3	15911.7	2716.62	10866.5	17076	6791.58	37644.7	12418.9	12612.9	12418.9	17658.1	7179.67	3686.86	8732.03	18628.3	28912.7	2910.67	8926.05	8343.92	4074.94	3104.72	6985.61
12	13.93	167.16	21150.9	27942.4	15523.6	1552.36	10090.3	16299.8	2716.63	34928	9702.23	10672.5	11642.7	13389.1	6403.49	4657.08	6015.4	17464	19792.6	4851.12	6403.47	5627.29	3104.72	2522.58	7179.66
13	13.93	181.09	16493.8	23285.3	14165.3	4268.98	8149.9	13583.2	3104.72	31823.3	8149.88	8926.06	14165.3	8537.98	12807	2134.5	4074.95	10672.5	6403.47	24643.7	6403.47	3298.76	3492.81	1746.4	6403.48
14	13.93	195.02	12418.9	18046.1	12030.8	12030.8	7955.85	9896.3	2134.5	28718.6	6985.61	6209.43	9314.14	6015.4	21150.9	1940.45	4463.04	11060.5	3298.76	20568.7	6209.43	2716.62	3492.81	2522.58	8537.97
15	13.93	208.95	8732	11836.7	10478.4	25807.9	8343.94	11254.6	2134.5	23479.4	5627.3	3492.8	8149.88	4074.95	33375.7	1358.32	7179.67	11448.6	2328.54	22703.2	4268.98	2328.54	4268.99	29106.7	4657.07
16	13.93	222.88	6985.6	8537.96	8343.92	67527.5	6015.4	8537.99	2328.54	19792.6	4851.12	2910.67	10284.4	4463.04	37838.8	5433.26	13001	8926.05	2328.54	42107.7	5433.25	2522.58	43854.1	106142	6597.52
17	13.93	236.81	5045.16	6403.47	6597.51	97022.3	2910.68	7373.71	4268.99	15523.6	4463.03	1746.4	12030.8	13583.2		12807	22703.3	9896.28	12806.9		3880.89	3298.76	140100		76065.6
18	13.93	250.74	4657.07	5821.34	5433.25		83051.3	5045.17	7955.85	12224.8	9508.19	1940.45	18240.2	26584.2		16881.9	22121.1	8149.88	12418.9		4268.98	2910.67	139518		142817
19	13.93	264.67	3492.8	5627.29	3686.85		80916.8	2716.63	10284.4	9120.1	59959.8	1940.45	14553.4	15135.5		19016.4	36092.4	100515	16881.9		20568.7	4268.98			114875
20	13.93	278.6	50257.5	8343.92	2910.67		101486	2716.63	14941.5	7761.79	93917.6	1940.45	38808.9	26196.1		28136.5	81887	76453.6	17658.1			31823.3			109441
21	13.93	292.53	63646.6	11448.6	1940.45			4268.99	28524.6	6791.56		10672.5		93141.6		30271		95470	24643.7			59183.6
22	13.93	306.46		17852.1	41913.6			4851.13		26972.2		32599.5		10090.3								63452.6
23	13.93	320.39			44048.1			9120.12		64422.8		72960.8		10672.5
24	13.93	334.32			55302.7			28718.7
25	13.93	348.25						61318.3
26	13.93	362.18						104008
27	13.93	376.11
CY5	stage 22
Index	Thickness (µm)	From base (µm)	Sector
			A (pore area in µm2)								B										C					D							E					F
			pc1	pc2	pc3	pc4	pc5	pc6	pc7	pc8	pc9	pc10	pc11	pc12	pc13	pc14	pc15	pc16	pc17	pc18	pc19	pc20	pc21	pc22	pc23	pc24	pc25	pc26	pc27	pc28	pc29	pc30	pc31	pc32	pc33	pc34	pc35	pc36	pc37	pc38	pc39	pc40	pc41
1	13.93	13.93	37062.6	57825.4	29106.7	59765.8	77618	97022.4	40943.5	67527.6	58601.6	84603.6	32017.4	47929.1	12030.8	32987.6	76065.6	43854.2	10090.3	24837.8	13389.1	14553.4	11060.6	20568.8	29494.8	11836.7	48317.1	34151.9	19404.5	30465	47152.9	45212.4	81304.8	44630.3	49481.4	9702.24	25808	45984	45984	28788.3	20093.8	57769.8	38062.4
2	13.93	27.86	35510.2	46958.9	38226.8	63646.7	69274	111770	49287.4	69274	83633.4	110218	38614.9	36480.5	10672.5	27554.4	71020.5	47152.9	12224.8	17076	20762.8	18434.3	10672.5	15329.5	25419.9	13195	25225.8	79752.4	12030.8	30465	29106.7	30853.1	43078	37062.6	23867.5	15329.5	23673.5	45017.9	40574.1	19321	22025.9	59315.4	24730.9
3	13.93	41.79	37838.8	36674.5	39779.2	54526.6	51810	81498.9	45988.6	61512.2	89648.8	110218	20374.7	30077	14359.3	21927.1	81304.8	32793.6	15523.6	17270	19792.6	16105.7	11448.6	16687.9	24449.7	14941.4	13001	77617.9	10284.4	20568.7	23285.4	24255.6	32793.6	30271	9314.15	24837.7	19598.5	40960.5	36323.5	18161.7	23958	52939.5	19514.2
4	13.93	55.72	32987.6	34345.9	36286.4	54332.6	46570.8	49675.5	42689.9	58795.6	84021.5	92559.4	24837.8	29300.8	13195.1	25419.9	63064.6	25419.9	12807	10090.3	18434.3	13195.1	12030.8	15717.6	25613.9	13777.2	7955.83	65975.2	8149.88	12030.8	21344.9	22897.3	25225.8	30077	8537.97	24061.6	20762.8	56030.9	33232.1	12945.1	19514.2	41733.3	20866.7
5	13.93	69.65	25613.9	35704.3	29106.7	47735	44436.3	39973.2	35704.3	51421.9	76647.8	75677.5	58601.6	29494.8	10866.5	21344.9	45794.6	19016.4	12224.8	8926.07	16687.9	12807	13195.1	14165.3	26196.1	12807	9314.15	61124.1	9120.1	15523.6	19210.4	15911.7	21344.9	36480.4	7955.84	32793.6	21344.9	50427.8	38835.2	11399.4	18741.4	34777.8	14104.3
6	13.93	83.58	22121.1	32211.5	24643.7	34734	38809	26002	31241.2	39003	68109.8	62094.4	23673.5	28136.5	9314.16	17852.1	27942.5	15329.6	11642.7	9120.11	15523.6	12418.9	13001	13389.1	26584.2	9508.19	7567.74	57631.3	7955.83	9120.1	15523.6	11836.7	19598.5	33181.7	5821.35	22703.2	21150.9	47143.2	32652.5	13331.5	15650	29754.3	9853.71
7	13.93	97.51	16881.9	24837.7	20762.8	25031.8	32987.6	23479.4	28524.6	31823.4	59571.8	50063.6	19210.5	24837.8	8926.07	14165.3	18046.2	10672.5	9508.2	7373.71	11254.6	12612.9	12612.9	12224.8	24449.7	10672.5	5821.34	56661.1	4851.12	8732.01	13389.1	11642.7	17270	29300.8	4463.03	19792.6	20956.8	51007.4	25310.5	8114.82	9660.5	26276.5	17968.5
8	13.93	111.44	13583.1	19404.5	17852.1	22509.2	29106.7	21927.1	25808	27942.5	53944.5	42689.9	16299.8	22897.3	6791.57	10284.4	14553.4	8537.98	6791.57	5821.35	8537.98	11060.6	11254.6	11060.6	21927.1	12224.8	6597.52	48705.2	3880.89	6597.52	12807	12418.9	14747.4	20568.8	5045.17	18240.2	18240.2	30720.4	21253.1	2511.73	5409.88	24924.1	9660.5
9	13.93	125.37	10866.5	16105.7	16299.8	18628.3	24255.6	19598.5	23285.4	25808	50451.7	39003	15523.6	17852.1	4851.12	10866.5	13195.1	7761.8	6209.44	4268.99	4463.03	9702.25	9896.29	8732.02	18822.4	9702.24	3492.8	41719.6	11060.5	5627.3	11836.7	7761.79	17270	26778.2	5239.21	16299.8	12612.9	34004.9	15456.8	3091.36	4057.41	23764.8	14490.7
10	13.93	139.3	9508.2	13971.2	13195.1	13971.2	21344.9	17658.1	20762.8	23285.4	48899.3	33763.8	13583.1	12612.9	5821.35	9702.25	13389.1	7179.66	5433.26	3686.85	2328.54	8149.89	8926.07	6403.48	16105.7	10284.4	6791.57	5433.25	10866.5	8149.88	7955.83	7761.79	19792.6	25225.8	3880.9	14359.3	9896.29	20866.7	11785.8	6955.56	6569.14	23571.6	9080.87
11	13.93	153.23	8732.02	13195.1	11254.6	11254.6	18434.3	15911.7	18240.2	19986.6	44436.3	30077	14359.3	9508.2	6209.44	8732.02	13389.1	7373.71	5627.3	3492.81	1358.31	6791.57	6015.39	5045.17	12418.9	9314.15	10090.3	2716.63	9120.1	8343.92	6403.48	3880.89	19016.4	21150.9	3686.85	14747.4	3880.9	22605.6	6182.72	13717.9	14684	22219.1	11206.2
12	13.93	167.16	8537.97	12807	9508.2	9508.2	14165.3	13001	16493.8	16105.7	39003	25031.8	13001	6015.39	6015.39	6209.44	13777.2	10672.5	6791.57	2910.67	1358.31	4851.12	4657.08	4657.08	9508.2	9120.1	13001	3298.76	5821.34	6403.48	4657.07	4268.98	21150.9	18822.4	3298.76	15329.5	3492.81	29561.1	5603.09	8887.66	15650	18548.2	14490.7
13	13.93	181.09	7955.84	12030.8	7179.66	6791.57	11642.7	11060.6	14553.4	12807	37062.6	21539	12418.9	7373.71	6791.57	4074.94	12612.9	10866.5	6791.57	1746.4	1358.31	5045.17	3492.81	4657.08	7179.66	7373.7	7955.83	8149.88	3492.8	6985.61	3492.8	2328.54	20568.8	17075.9	4268.99	18046.2	2522.58	37675.9	5409.88	12172.2	6955.56	13717.9	21446.3
14	13.93	195.02	7567.75	10672.5	4657.08	5045.17	11254.6	8537.97	12612.9	9508.2	36092.4	19792.6	8732.02	8343.93	6597.53	3298.76	9120.11	11060.6	5821.35	1940.45	1358.31	4657.08	2522.58	2328.54	5239.21	29882.9	2522.58	8149.88	6985.61	4657.07	3104.72	3104.72	20180.7	13777.2	3298.76	15911.7	2910.67	26663	4057.41	70714.8	8308.03	8694.45	13717.9
15	13.93	208.95	7373.71	8537.97	5433.26	6403.48	9508.2	7567.75	9508.2	4463.03	36480.5	15717.6	7179.66	28524.6	19016.4	16105.7	5821.35	9896.29	4268.99	2522.58	10672.5	3492.81	1746.4	1358.31	1358.31	93529.6	23091.3	6985.61	2328.54	21733	4851.12	4657.07	18434.3	13389.1	10478.4	14747.4	13777.2	16616.1	16422.8		69362.4	6762.35	11206.2
16	13.93	222.88	6791.57	7373.71	4657.08	14941.5	8149.89	7373.71	8149.89	4268.99	38226.9	14553.4	9508.2	45212.5	30077	39585.2	6209.44	6403.48	5433.26	1940.45	12807	2328.54	1552.36	1746.4	1358.31	96052.1	157176	15523.6	22703.2	44824.3	3880.89	11060.5	21539	4463.03	57049.2	13971.2	25419.9	20480.2	35164.2		120756	5409.88	12945.1
17	13.93	236.81	28912.7	6403.48	3686.85	26002	6597.53	6985.62	6791.57	4657.08	38614.9	18822.4	9508.2	38032.8	45988.7	39585.2	6015.39	4074.94	5239.21	3104.72	14165.3	2328.54	13389.1	3104.72	1358.31	136025		29494.8	26390.1	37644.7	14359.3	30465	56467.1	3880.9		13389.1	18434.3	68009.9	28981.5			4830.25	53325.9
18	13.93	250.74	39779.2	9896.29	5433.26	37838.8	12030.8	4657.08	6015.39	5627.3	42301.8	14359.3	6015.39	47152.9	40555.4	45794.6	9896.29	2910.67	4268.99	3686.85	27166.3	2328.54	24643.7	3686.85	1358.31				21927.1		34345.9	34345.9		10090.3		23091.3	17658.1					5216.67	124814
19	13.93	264.67	61512.2	12030.8	32987.6	79364.4	11836.7	6015.39	10090.3	6015.39	82469.1	15911.7	20956.9	57437.3	45212.5	50063.6	9702.25	3686.85	6015.39	4657.08		2134.49	22703.3	3298.76	1358.31				9702.24		29688.8	36868.5		14359.3		32987.6						6182.72	128678
20	13.93	278.6		12612.9	70050.2		13777.2	9702.24	10672.5	5239.21	118756	31047.2	32599.6	60930.1	58795.6	50839.8	17464	5821.35	21539	6791.57		66945.5		8343.93	1164.27				11642.7		18434.2	71796.5		13001								5409.88
21	13.93	292.53		12807	70050.2		14941.5	5239.21	11060.6	64811		49675.5	39197.1		73349	45794.6	24061.6	11448.7	29494.8	10478.4				22897.3	1164.27				12224.8		105560			18046.2								3670.99
22	13.93	306.46		11448.6			14553.4	10090.3	10866.5	56467.1		55496.9	42107.8		76453.7	61124.2	24449.7	16687.9	30659.1	17076					62482.5				15135.5					20568.8								20866.7
23	13.93	320.39		31629.3			47929.1	114486	17658.1	62676.5		54720.7	40361.4			52198.1	21927.1	29688.9	59183.7	27360.3														43854.1								21446.3
24	13.93	334.32		51421.9			129622		33375.7			48123.2	39003			91007.1	31047.2	34540	54138.5	36092.4																						36709.9
25	13.93	348.25		68885.9								56467.1	80140.6				52392.1	42689.9	68303.8	46182.7																						46756.8
26	13.93	362.18											138160							78588.2
27	13.93	376.11
28	13.93	390.04
29	13.93	403.97
30	13.93	417.9
31	13.93	431.83
CY6	stage 23
Index	Thickness (µm)	Sector
			A (pore area in µm2)						B						C							D				E			F
			pc1	pc2	pc3	pc4	pc5	pc6	pc7	pc8	pc9	pc10	pc11	pc12	pc13	pc14	pc15	pc16	pc17	pc18	pc19	pc20	pc21	pc22	pc23	pc24	pc25	pc26	pc27	pc28	pc29	pc30	pc31	pc32	pc33
1	13.93	13.93	39391.1	50645.7	33181.6	36092.3	18822.3	28524.6	38809	22897.3	42301.8	21927.1	40749.5	41525.7	32211.5	58795.6	41331.6	51421.9	65199.1	28912.7	28912.7	37256.7	17658.1	62676.6	24255.7	28330.6	21733	48317.2	33957.9	35316.2	31823.4	60930.2	32987.7	57631.4	9896.3
2	13.93	27.86	42301.7	52586.1	29106.7	40555.3	15523.6	24449.6	38226.9	25419.9	41137.6	23867.6	44242.3	39391.2	42495.9	66557.4	34346	31823.4	69468.1	21733	51033.8	35122.2	30659.1	37644.8	36480.5	21733	30853.2	40555.4	47735.1	36286.4	34151.9	45988.7	44630.4	26778.2	6597.53
3	13.93	41.79	47152.9	46182.6	25807.9	52974.2	28330.5	21733	36092.4	19792.6	36674.5	23673.5	29106.8	32793.6	50645.8	54914.7	26584.2	30853.2	56467.1	18628.3	42107.8	33375.8	21150.9	38226.9	28330.6	20956.9	32405.5	41331.6	50257.7	37450.7	34540	27554.4	36480.5	26584.2	5821.35
4	13.93	55.72	59377.7	43660.1	23479.4	47735	11448.6	16299.8	37644.8	16299.8	33181.7	20374.7	25225.9	28912.7	46958.9	43466.1	22897.3	26584.2	48899.4	16105.7	36480.5	29883	18434.3	36286.5	27554.4	19986.6	33957.9	39391.1	47929.1	36092.4	33763.8	29494.8	23867.5	26778.2	26002
5	13.93	69.65	50257.6	39973.2	20956.8	32793.6	13001	15135.5	41137.6	14747.4	29300.8	15135.5	20568.8	26002.1	48511.3	37838.8	21733	22897.3	53750.5	14165.3	28330.6	26778.2	18046.2	40167.4	27166.3	19016.4	32211.5	37644.7	44630.4	33181.7	34151.9	30271	20374.7	25808	20180.7
6	13.93	83.58	41331.5	38808.9	19598.5	22121.1	13001	16299.8	44436.3	14747.4	28718.7	15135.5	20374.7	23673.5	45406.5	38615	21733	20180.7	58601.6	14941.5	24449.7	24837.8	15717.7	37838.8	26390.1	20374.7	30271	36092.4	42689.9	33375.8	36480.5	29882.9	20180.7	26390.1	44824.4
7	13.93	97.51	40749.4	38420.8	18628.3	17658.1	16105.7	18046.2	45212.5	16687.9	28524.6	14165.3	18434.3	20956.9	43272	38032.8	22509.2	20374.7	60542.1	16687.9	18822.4	28718.7	13583.2	33569.8	26584.2	20762.8	24643.7	35510.2	40943.5	32211.5	36674.5	28718.7	20762.8	26002	46376.8
8	13.93	111.44	38032.8	36674.4	19792.6	20568.7	15135.5	20956.8	41913.8	17464.1	27942.5	12224.8	16881.9	17852.2	42689.9	37062.6	24449.7	20568.8	60542.1	17658.1	20180.7	24837.8	7179.67	31435.3	24061.6	19598.5	20568.8	34151.9	37256.7	29106.8	33569.8	27554.4	18628.3	24837.8	39779.2
9	13.93	125.37	34734	35704.2	18240.2	24255.6	17075.9	19016.4	37256.7	15911.7	24061.6	11254.6	13971.3	15523.6	35898.3	34540	22703.3	19792.6	56467.1	15135.5	16493.8	24255.7	5045.18	28912.7	23091.4	18628.3	17658.1	32793.6	32211.5	23285.4	27554.4	27748.4	17076	23867.5	51810
10	13.93	139.3	31629.3	35898.3	14359.3	27360.3	14359.3	17075.9	32987.7	15329.6	20568.8	9314.17	11836.8	12030.8	30271	29688.9	18822.4	18240.2	48123.2	13389.1	14359.3	21733.1	5239.22	24643.7	19016.4	17270	14553.4	31047.2	28912.7	18046.2	21927.1	26778.2	16881.9	21150.9	48705.3
11	13.93	153.23	21150.9	33375.7	11836.7	28330.5	11254.6	14553.4	23867.6	11448.7	15135.5	7761.81	10090.3	8537.99	25808	24255.6	14747.4	15523.6	37644.7	10672.5	9314.16	16687.9	4268.99	17852.2	15911.7	13777.2	11060.6	28524.6	22703.3	15329.6	18434.3	25419.9	15329.6	15523.6	45988.7
12	13.93	167.16	13777.2	27360.3	6209.43	28330.5	8343.92	11448.6	17464.1	8149.9	10284.4	3880.9	10284.4	5821.35	20956.9	19404.5	12030.8	12807	23673.5	8732.03	6791.58	10866.5	4657.08	11448.7	13001	9896.3	8537.98	25419.9	16687.9	12612.9	15911.7	22703.3	11642.7	11060.6	50645.8
13	13.93	181.09	7761.79	24061.5	3880.89	22897.3	5239.21	9314.14	13001	8732.03	7955.85	1746.41	7955.85	2910.68	13583.2	13583.2	7373.71	10090.3	19598.5	6209.44	4463.04	6209.45	5627.31	6985.63	9896.31	7955.85	7567.76	22121.1	14553.4	9702.25	17076	19986.6	9120.12	7761.8	49287.4
14	13.93	195.02	4463.03	18434.2	2328.54	17658.1	4074.94	6985.61	10284.4	19404.5	5045.17	1552.36	6209.45	2522.59	10284.4	11836.7	4268.99	7761.8	14165.3	4463.04	2910.68	3298.77	4657.08	3686.86	9314.17	8149.89	7373.71	18240.2	15329.6	8149.89	14359.3	15135.5	7567.76	4851.13	64423
15	13.93	208.95	4463.03	11642.7	1940.45	14165.3	2522.58	5821.34	8537.99	18628.3	2910.68	1358.32	4851.13	2134.5	6209.44	4657.08	1940.45	4657.08	8343.94	4074.95	3298.77	3298.77	7567.76	3298.77	4463.04	8149.89	7955.85	14553.4	11448.7	7373.71	16493.8	10478.4	6015.4	2716.63	78394.2
16	13.93	222.88	4074.94	9314.14	2522.58	6403.47	4657.07	3298.76	8343.94	17464.1	2910.68	1164.27	3880.9	1358.32	3686.86	3492.81	1746.41	4463.04	5045.17	3686.86	2522.59	4268.99	46958.9	3492.81	3880.9	7761.8	8343.94	14359.3	11254.6	7567.76	18046.2	6597.53	3686.86	2522.59	114875
17	13.93	236.81	3492.8	5239.21	3880.89	3298.76	1552.36	3492.8	10478.4	17270	3492.81	2716.63	2522.59	970.226	4463.04	2716.63	1746.41	4074.95	2328.54	3298.77	1940.45	6015.4	28136.6	2716.63	3298.77	12418.9	9120.12	13971.2	8926.07	6403.49	18240.2	4074.95	3686.86	2910.68	124965
18	13.93	250.74	6791.56	4268.98	10478.4	2328.54	4463.03	4268.98	15523.6	10478.4	5821.35	1552.36	1940.45	1164.27	3104.72	2910.68	1358.32	2910.68	2134.5	1940.45	2328.54	5045.18	59765.9	4268.99	3104.72	18046.2	12612.9	14165.3	8149.89	9896.3	18240.2	3298.77	2910.68	1940.45	134667
19	13.93	264.67	45600.5	3492.8	13971.2	1746.4	5239.21	13195	32599.6	10284.4	102456	1358.32	2328.54	3492.81	6597.53	2134.5	1940.45	1940.45	1552.36	1746.41	3686.86	4268.99		2716.63	14165.3	18240.2	14941.5	12030.8	8926.07	4657.08	16881.9	3104.72	2522.59	4657.08	144370
20	13.93	278.6	82469	1746.4	18240.2	1552.36	5821.34	17852.1	126129	11060.6	122442	1746.41	1940.45	12030.8	26002	2716.63	7373.71	2328.54	5433.26	1358.32	8537.98	3880.9		2910.68	21733.1	28524.6	23867.5	17852.1	62288.5	75871.6	22897.3	1746.41	1940.45	5239.22
21	13.93	292.53		2716.63	46182.6	1746.4	17658.1	23091.3		15329.6		19016.4	23285.4	162028	36868.6	6015.4	24061.6	1940.45	45794.6	2716.63	104978	3104.72		20180.7	18240.2	19598.5	34540	19792.6	102262	197732	125159	1552.36	1552.36	51227.9
22	13.93	306.46		2134.49	51421.8	6015.38	18822.3	28330.5		19210.5		44824.4	50257.7		64617	4463.04	40361.4	1552.36	58601.6	6597.53	162610	19792.6		32405.5	43078	40943.5		20568.8				18822.4	2328.54	132533
23	13.93	320.39		71602.5	79364.3	59183.6	15911.7	31629.3		52004.1		62870.6			75483.5	73155	47735.1	6791.58		38809		24837.8			49869.6	134667		40167.3				21539	47153	161640
24	13.93	334.32		45600.5		71408.4	112352									183567		6403.49							47153			106337					63840.8	131174
25	13.93	348.25		48511.2		89648.6	105948											16881.9							85185.8
26	13.93	362.18		114486														38032.8
27	13.93	376.11		132144														58407.6

## Sheet: R and GH2O
CY1	Stage 17-18
			Sector
Index	Thickness (µm)	From outer surface (µm)	A (pore area in µm2)								B			C							D						E								F
			pc1	pc2	pc3	pc4	pc5	pc6	pc7	pc8	pc9	pc10	pc11	pc12	pc13	pc14	pc15	pc16	pc17	pc18	pc19	pc20	pc21	pc22	pc23	pc24	pc25	pc26	pc27	pc28	pc29	pc30	pc31	pc32	pc33	pc34	pc35	pc36	pc37	pc38
Apperture			1.36	1.64	0.98	1.08	1.26	1.39	1.18	1.13	0.95	1.72	2.27	1.56	0.93	2.09	1.56	0.82	1.37	2.55	1.46	1.25	0.85	1.21	0.95	0.95	1.53	2.09	1.46	1.24	1.8	1.18	1.31	1.38	0.99	1.21	1.51	1.18	2.14	0.97
1	13.93	13.93	0.29	0.43	0.15	0.18	0.25	0.31	0.22	0.2	0.14	0.47	0.82	0.39	0.14	0.7	0.39	0.11	0.3	1.03	0.34	0.25	0.11	0.23	0.14	0.14	0.37	0.7	0.34	0.24	0.52	0.22	0.27	0.3	0.16	0.23	0.36	0.22	0.73	0.15
2	13.93	27.86	0.19	0.26	0.16	0.2	0.24	0.32	0.24	0.2	0.18	0.43	0.84	0.4	0.19	0.76	0.53	0.12	0.35	0.75	0.31	0.26	0.14	0.31	0.2	0.14	0.32	0.54	0.27	0.25	0.51	0.43	0.29	0.33	0.23	0.25	0.41	0.42	0.92	0.29
3	13.93	41.79	0.17	0.27	0.2	0.23	0.31	0.38	0.25	0.24	0.26	0.5	0.78	0.42	0.18	0.64	0.49	0.18	0.55	0.87	0.37	0.17	0.14	0.37	0.25	0.25	0.26	0.36	0.28	0.18	0.46	0.45	0.31	0.41	0.19	0.42	0.45	0.53	1.15	0.32
4	13.93	55.72	0.17	0.36	0.41	0.24	0.4	0.42	0.33	0.34	0.3	0.6	0.28	0.46	0.2	0.64	0.53	0.2	0.63	0.87	0.33	0.31	0.22	0.51	0.3	0.52	0.27	0.28	0.37	0.21	0.45	0.47	0.32	0.41	0.2	0.67	0.5	0.8	0.87	0.75
5	13.93	69.65	0.19	0.43	0.23	0.33	0.47	0.42	0.45	0.39	0.39	0.68	0.64	0.49	0.24	0.71	0.6	0.22	0.67	1	0.36	0.3	0.21	0.45	0.54	0.57	0.32	0.22	0.53	0.22	0.51	0.48	0.38	0.4	0.19	0.73	0.43	1.11	0.46	0.97
6	13.93	83.58	0.22	0.45	0.33	0.46	0.48	0.47	0.51	0.49	0.39	0.75	0.58	0.44	0.26	0.75	0.75	0.23	0.73	1.03	0.46	0.37	0.25	0.52	0.49	0.63	0.4	0.21	0.65	0.24	0.52	0.5	0.44	0.37	0.18	0.62	0.36	1.03	0.36	0.82
7	13.93	97.51	0.27	0.43	0.3	0.56	0.42	0.49	0.56	0.6	0.47	0.89	0.53	0.45	0.27	0.82	0.8	0.26	0.87	1.28	0.55	0.45	0.3	0.65	0.64	0.62	0.36	0.24	0.71	0.29	0.55	0.56	0.51	0.36	0.16	0.58	0.32	0.6	0.29	0.76
8	13.93	111.44	0.31	0.41	0.29	0.76	0.33	0.46	0.64	0.55	0.58	0.94	0.5	0.4	0.28	0.87	0.97	0.27	1	2	0.7	0.6	0.37	1.15	1	0.65	0.35	0.25	0.75	0.34	0.49	0.63	0.53	0.34	0.16	0.68	0.34	0.63	0.18	0.76
9	13.93	125.37	0.34	0.45	0.33	0.89	0.29	0.38	0.64	0.49	0.68	0.6	0.45	0.33	0.32	0.94	1.15	0.32	1.07	2.47	0.89	0.8	0.51	1.28	1.6	0.84	0.34	0.28	0.82	0.37	0.65	1.03	0.49	0.34	0.16	0.63	0.38	0.63	0.12	0.92
10	13.93	139.3	0.37	0.54	0.39	0.78	0.32	0.39	0.65	0.49	0.67	0.73	0.38	0.27	0.41	1.03	1.39	0.41	0.94	3.56	1.15	1.15	0.7	1.69	2	0.94	0.32	0.32	1.15	0.4	1.23	1.53	0.51	0.36	0.18	0.8	0.42	0.73	0.11	1.46
11	13.93	153.23	0.39	0.68	0.45	0.84	0.59	0.45	0.76	0.65	0.76	1	0.36	0.23	0.6	1	1.53	0.52	0.89	3.21	1.23	1.89	1.03	2.67	3.56	1.23	0.28	0.38	1.6	0.47	1.69	2.14	0.68	0.41	0.21	1.03	0.38	0.84	0.12	2
12	13.93	167.16	0.4	0.8	0.29	1	1.03	0.54	0.82	1.15	0.87	1.15	0.3	0.2	0.75	1.03	1.69	0.67	0.92	3.56	1.78	4.01	1.69	2	4.58	2.14	0.23	0.48	2.29	0.65	1.69	2.29	1.11	0.49	0.25	0.82	0.43	1.39	0.12	3.56
13	13.93	181.09	0.49	0.73	0.2	1.89	0.82	0.63	1	2	1.46	1.28	0.35	0.18	0.65	1.11	2	0.87	0.82	3.56	2.47	2.29	2.91	0.82	6.41	4.58	0.21	0.75	2	0.89	2.91	1.78	1.53	0.84	0.22	2.91	0.43	2	0.13	3.21
14	13.93	195.02	0.6	0.76	0.2	2.91	0.89	0.76	1.07	2.67	2.14	1.19	0.43	0.17	0.55	1.53	2	1.11	0.94	4.58	5.34	2.47	4.01	0.54	6.41	4.01	0.19	1.07	2.47	1.28	2	1.78	2.47	1.34	0.24	2.29	0.4	2.29	0.14	4.58
15	13.93	208.95	0.71	1.78	0.34	2.29	0.94	1.03	1.46	2.29	4.01	1.11	0.57	0.17	0.38	1.39	2.14	1.28	1.03	6.41	8.02	1.89	5.34	0.4	0.76	6.41	0.19	1.78	3.56	2	2	4.01	6.41	2.14	0.27	4.58	0.3	3.21	0.15	5.34
16	13.93	222.88	0.87	2.91	0.36	1.39	1.19	1.34	1.23	1.78	4.58	0.89	0.6	0.16	0.31	1.46	2.47	1.34	1.07	10.69	2.14	1.19	6.41	0.29	0.67	4.01	0.17	2.67	6.41	2.91	2.14	2.91	10.69	2.47	0.31	4.01	0.18	2.91	0.15	4.58
17	13.93	236.81	1.23	3.56	0.28	3.56	1.34	0.84	1.89	1.89	3.56	0.06	0.78	0.11	0.2	1.53	0.82	1.53	0.19	0.11	0.25	0.8	6.41		0.27	6.41	0.19	2.47	5.34	3.56	0.59	8.02	10.69	8.02	0.25	1.39	0.05	4.58	0.13	4.01
18	13.93	250.74	1.69	2.67	0.21	1.53	1.19	0.54	1.69	1.78	2.91	0.04	0.48	0.07	0.12	0.09	0.13	1.78	0.13		0.08	0.25	1.89		0.13	0.52	0.21	2.67	2.67	3.21	0.2	4.01	10.69	10.69	0.19	0.97		4.01	0.12	3.21
19	13.93	264.67	2.29	1.11	0.16	1.89	0.47	0.23	1.07	1.19	2.47	2.29	0.12	0.04	0.08	0.12		0.02			0.06	0.18	0.39			0.25		1.89	4.58	1.46		1.23	1.23	16.03	0.11	0.97		1.78	0.07	0.42
20	13.93	278.6	1.89	0.65	0.09	1.19	0.12	0.09	0.59	0.48	1.39		0.1								0.04	0.14	0.41			0.14		1.53	1.19	0.94		0.24	0.55	1.46	0.04	0.76		0.25	0.05	0.15
21	13.93	292.53	1.46	0.17	0.07	1.34		0.05	0.15	0.1	0.05												0.25			0.09		0.97	0.32	0.06		0.14	0.17	0.43		0.14		0.07
22	13.93	306.46	0.09		0.05	0.55			0.07														0.21			0.06		0.11	0.16	0.06		0.12	0.1					0.04
23	13.93	320.39	0.07		0.05	0.28			0.06														0.09					0.06	0.1									0.03
24	13.93	334.32	0.05			0.18																						0.05	0.09
25	13.93	348.25				0.09
Apperture			0.55	1.03	0.57	0.77	0.86	0.56	0.62	0.81	0.54	3.8	0.8	0.53	0.72	0.88	0.9	0.37	0.91	0.83	0.51	0.93	0.74	1.35	0.91	0.6	1.16	0.57	0.76	0.59	1.12	0.88	0.81	1.64	0.51	0.95	0.57	0.42	0.54	0.96
Rtotal	day.Torr.mg^-1		14.74	19.86	5.54	25.58	12.1	10.55	16.36	19.96	28.27	15.6	9.9	5.38	6.14	17.12	20.36	11.41	13.1	46.98	26.87	19.75	33.99	13.89	29.97	35.16	4.98	20.27	38.66	20.25	19.12	34.97	50.36	47.92	3.9	25.5	6.14	30.11	6.36	38.25
Rapper	day.Torr.mg^-1		1.913	2.674	1.548	1.849	2.116	1.951	1.8	1.932	1.492	5.52	3.07	2.087	1.651	2.974	2.461	1.184	2.275	3.379	1.967	2.183	1.586	2.558	1.861	1.551	2.692	2.662	2.222	1.828	2.92	2.063	2.12	3.02	1.504	2.161	2.079	1.604	2.682	1.927
GH2O	mg H2O.day^-1.Torr^-1		0.06	0.044	0.141	0.036	0.07	0.08	0.055	0.046	0.034	0.047	0.077	0.134	0.128	0.05	0.044	0.079	0.065	0.02	0.035	0.046	0.028	0.061	0.031	0.027	0.13	0.044	0.024	0.045	0.045	0.027	0.019	0.02	0.185	0.036	0.122	0.032	0.111	0.025
GH2O	mg H2O.day^-1.Torr^-1	without appertures	0.068	0.05	0.18	0.039	0.083	0.095	0.061	0.05	0.035	0.064	0.101	0.186	0.163	0.058	0.049	0.088	0.076	0.021	0.037	0.051	0.029	0.072	0.033	0.028	0.201	0.049	0.026	0.049	0.052	0.029	0.02	0.021	0.257	0.039	0.163	0.033	0.157	0.026
		difference	-0.1297	-0.1346	-0.2794	-0.0723	-0.1748	-0.1849	-0.11	-0.0968	-0.0528	-0.3538	-0.3101	-0.3883	-0.2687	-0.1737	-0.1209	-0.1038	-0.1736	-0.0719	-0.0732	-0.1106	-0.0466	-0.1842	-0.0621	-0.0441	-0.5409	-0.1314	-0.0575	-0.0903	-0.1527	-0.059	-0.0421	-0.063	-0.386	-0.0847	-0.3388	-0.0533	-0.4216	-0.0504
CY2	Stage 18
			Sector
Index	Thickness (µm)	From outer surface (µm)				A (pore area in µm2)							B						C						D				E				F
			pc1	pc2	pc3	pc4	pc5	pc6	pc7	pc8	pc9	pc10	pc11	pc12	pc13	pc14	pc15	pc16	pc17	pc18	pc19	pc20	pc21	pc22	pc23	pc24	pc25	pc26	pc27	pc28	pc29	pc30	pc31	pc32
Apperture			0.85	1.12	1.3	0.77	1.02	1.61	2.59	1.44	1.11	1.52	1.28	1.45	1.32	1.43	1.48	1.44	1.56	1.87	3.03	1.47	1.16	0.81	0.89	0.74	1.18	1.35	0.84	1.28	0.91	1.05	0.8	0.78
1	13.93	13.93	0.12	0.2	0.27	0.09	0.17	0.41	1.07	0.33	0.2	0.37	0.26	0.33	0.28	0.32	0.35	0.33	0.39	0.55	1.46	0.34	0.21	0.1	0.12	0.09	0.22	0.29	0.11	0.26	0.13	0.18	0.1	0.1
2	13.93	27.86	0.15	0.32	0.58	0.26	0.17	0.45	0.97	0.54	0.21	0.35	0.24	0.33	0.28	0.35	0.31	0.22	0.24	0.32	0.84	0.29	0.23	0.18	0.14	0.11	0.27	0.24	0.15	0.26	0.11	0.17	0.19	0.12
3	13.93	41.79	0.33	0.29	0.45	0.71	0.71	0.52	0.92	0.48	0.19	0.33	0.23	0.33	0.25	0.33	0.29	0.2	0.25	0.28	0.65	0.34	0.28	0.34	0.23	0.19	0.41	0.46	0.22	0.35	0.12	0.25	0.25	0.23
4	13.93	55.72	0.3	0.3	0.39	0.7	0.37	0.59	0.92	0.46	0.18	0.29	0.22	0.35	0.26	0.34	0.27	0.22	0.25	0.33	0.55	0.31	0.26	0.48	0.3	0.26	0.5	0.59	0.3	0.36	0.19	0.24	0.26	0.34
5	13.93	69.65	0.27	0.31	0.4	0.87	0.45	0.7	0.89	0.49	0.19	0.28	0.2	0.39	0.25	0.37	0.26	0.24	0.25	0.43	0.5	0.28	0.27	0.4	0.29	0.41	0.58	1.23	0.33	0.37	0.24	0.31	0.32	0.46
6	13.93	83.58	0.28	0.33	0.4	0.37	1	0.87	0.89	0.53	0.22	0.31	0.18	0.43	0.26	0.39	0.27	0.28	0.24	0.54	0.49	0.26	0.34	0.49	0.31	0.56	0.87	0.97	0.27	0.42	0.25	0.37	0.35	0.59
7	13.93	97.51	0.3	0.37	0.41	0.38	1.28	1.03	1	0.56	0.21	0.35	0.18	0.46	0.29	0.43	0.29	0.37	0.24	0.7	0.52	0.27	0.39	0.63	0.33	0.51	1.28	0.97	0.26	0.55	0.64	0.31	0.45	0.82
8	13.93	111.44	0.38	0.43	0.43	0.49	1.34	1.23	1	0.59	0.21	0.36	0.19	0.59	0.31	0.47	0.37	0.55	0.25	0.82	0.54	0.3	0.46	0.46	0.34	0.7	1.6	0.97	0.28	0.57	0.55	0.47	0.63	1.03
9	13.93	125.37	0.43	0.52	0.48	0.3	1.6	1.46	1.03	0.56	0.22	0.36	0.22	0.76	0.37	0.54	0.73	0.78	0.27	1.07	0.7	0.37	0.56	0.46	0.4	0.7	4.01	1.46	0.36	0.65	0.49	0.6	0.78	1.23
10	13.93	139.3	0.46	0.62	0.52	0.53	1.89	2	1.39	0.55	0.23	0.37	0.26	1.07	0.51	0.71	1.39	1.53	0.3	1.19	1.07	0.47	0.68	0.56	0.39	1.15	6.41	1.69	0.37	0.82	0.78	1	1.11	1.34
11	13.93	153.23	0.46	0.87	0.59	0.29	3.21	3.21	2.47	0.62	0.28	0.38	0.29	1.28	0.56	0.94	1.28	2	0.34	1.53	1.28	0.53	0.8	0.51	0.49	1.39	3.56	1.78	0.97	1	0.19	1.11	1.89	1.23
12	13.93	167.16	0.33	1.19	0.64	0.32	3.56	4.01	2	0.8	0.34	0.31	0.36	1.39	0.68	1.19	1.07	2.67	0.41	1.69	1.15	0.65	1.39	0.84	0.31	1.11	4.01	1.78	1.39	1.07	0.2	0.94	2.91	0.64
13	13.93	181.09	0.27	1.39	0.75	0.17	4.58	4.58	0.1	1.19	0.41	0.25	0.36	1.28	1.07	1.78	0.75	2.67	0.53	2.67	1	0.8	2.47	0.76	0.29	1.39	0.24	1.28	1.34	6.41	0.17	0.89	6.41	0.68
14	13.93	195.02	0.19	1.6	0.89	0.15	4.58	3.21	0.08	1.53	0.51	0.25	0.36	1.15	1.19	2.14	0.54	3.21	0.62	3.56	0.78	1.15	3.56	2.47	0.08	1.53	0.59	1.69	1.89	2.91	0.14	1.15	1.03	0.32
15	13.93	208.95	0.18	1.6	1.34	0.12	0.31	3.21	0.05	1.89	0.65	0.08	0.33	0.76	1.46	2	0.53	5.34	0.8	1.53	0.71	1.34	2.47	3.21	0.1	2.47	0.56	1.28	1.07	3.56	0.11	1.89	0.71	0.38
16	13.93	222.88	0.14	1.78	0.24	0.05	0.1	3.56	0.04	2.14	0.84	0.07	0.31	0.52	1.53	0.76	0.34	4.58	1.19	0.31	0.19	2.29	0.73	3.56	0.09	1.46	0.13	0.75	0.97	0.6	0.09	0.43	0.36	0.55
17	13.93	236.81	0.11	0.08	0.14		0.02	0.14		3.56	1.03		0.17	0.49	0.13	0.13	0.25	4.58	1.78	0.08	0.29	2.91	0.46	3.56	0.03	0.28	0.05	0.4	1.78	0.22	0.07	0.15	0.12	0.26
18	13.93	250.74		0.07						0.24	1.07		0.15	0.49	0.06	0.05	0.22	0.13	1.89	0.06	0.04	2.67	0.23	1.07				0.2	1.19	0.19			0.12	0.14
19	13.93	264.67		0.08						0.14	1.15		0.05	0.05	0.04		0.18	0.11	0.11	4.58		0.16	0.21	0.2				0.18	1.03	0.15			0.12
20	13.93	278.6		0.07						0.13	0.63		0.03	0.04			0.06	0.15	0.08	6.41		0.08	0.14	0.16				0.14	0.04	0.13
21	13.93	292.53		0.06							0.1			0.05			0.04	0.11				0.05	0.06	0.31
22	13.93	306.46									0.03			0.04										1.39
23	13.93	320.39																						1.39
24	13.93	334.32																						0.4
25	13.93	348.25
26	13.93	362.18
Apperture			0.82	0.61	0.93	0.54	0.37	0.93	0.51	0.9	0.44	0.65	0.44	0.53	0.53	0.58	0.5	0.84	0.71	6.35	0.53	0.57	0.61	1.59	0.46	1.34	0.58	0.93	0.48	0.89	0.68	0.97	0.89	0.95
Rtotal	day.Torr.mg^-1		4.7	12.48	8.9	5.8	25.34	31.16	14.83	17.33	9.11	4.72	4.59	12.6	9.79	13.26	9.82	30.28	10.44	28.66	12.78	15.87	16.2	23.94	4.26	14.28	25.31	18.34	14.32	20.87	4.49	10.45	18.12	10.47
Rapper	day.Torr.mg^-1		1.68	1.73	2.23	1.32	1.39	2.54	3.1	2.34	1.55	2.17	1.72	1.98	1.85	2.01	1.99	2.27	2.27	8.22	3.56	2.04	1.77	2.4	1.34	2.07	1.76	2.29	1.32	2.17	1.58	2.02	1.69	1.72
GH2O	mg H2O.day^-1.Torr^-1		0.157	0.07	0.09	0.14	0.037	0.03	0.056	0.051	0.094	0.145	0.158	0.069	0.086	0.065	0.085	0.031	0.079	0.027	0.061	0.056	0.056	0.038	0.178	0.061	0.037	0.048	0.064	0.043	0.165	0.08	0.05	0.082
GH2O	mg H2O.day^-1.Torr^-1	without appertures	0.213	0.08	0.112	0.172	0.039	0.032	0.067	0.058	0.11	0.212	0.218	0.079	0.102	0.075	0.102	0.033	0.096	0.035	0.078	0.063	0.062	0.042	0.235	0.07	0.04	0.055	0.07	0.048	0.223	0.096	0.055	0.096
		difference	-0.3567	-0.1387	-0.2504	-0.2269	-0.0548	-0.0815	-0.2091	-0.135	-0.1706	-0.4597	-0.3746	-0.1571	-0.1889	-0.1516	-0.2022	-0.075	-0.2174	-0.2868	-0.2783	-0.1288	-0.109	-0.1003	-0.3157	-0.1451	-0.0694	-0.1247	-0.0919	-0.1041	-0.3523	-0.1932	-0.093	-0.1647
CY3	Stage 19
			Sector
Index	Thickness (µm)	From outer surface (µm)	A (pore area in µm2)							B							C					D						E					F
			pc1	pc2	pc3	pc4	pc5	pc6	pc7	pc8	pc9	pc10	pc11	pc12	pc13	pc14	pc15	pc16	pc17	pc18	pc19	pc20	pc21	pc22	pc23	pc24	pc25	pc26	pc27	pc28	pc29	pc30	pc31	pc32
Apperture			1.93	1.28	2.12	1.82	1.99	1.71	2.34	0.99	1.72	1.29	1.47	1.15	1.44	1.22	1.16	1.75	1.07	0.93	1.34	0.84	1.47	0.88	1.3	1.03	1.1	1.35	1.11	1.37	1.74	2.4	0.95	1.44
1	13.93	13.93	0.59	0.26	0.71	0.53	0.63	0.46	0.87	0.16	0.47	0.26	0.34	0.21	0.33	0.24	0.21	0.49	0.18	0.14	0.28	0.11	0.34	0.12	0.27	0.17	0.19	0.29	0.19	0.3	0.48	0.92	0.14	0.33
2	13.93	27.86	0.43	0.32	0.64	0.65	0.59	0.65	0.75	0.14	0.39	0.25	0.54	0.43	0.41	0.26	0.26	0.22	0.33	0.11	0.37	0.11	0.34	0.21	0.26	0.22	0.28	0.29	0.97	0.71	0.63	0.84	0.22	0.33
3	13.93	41.79	0.39	0.51	0.63	0.58	0.75	0.8	0.6	0.15	0.43	0.27	0.71	1.34	0.46	0.28	0.43	0.28	0.36	0.12	0.38	0.14	0.35	0.29	0.29	0.34	0.34	0.39	0.6	1.23	0.75	1	0.63	0.56
4	13.93	55.72	0.38	0.49	0.58	0.62	0.55	0.73	0.46	0.19	0.46	0.25	0.65	1.46	0.53	0.4	0.37	0.27	0.87	0.17	0.41	0.18	0.46	0.33	0.36	0.49	0.32	0.36	0.65	1.03	0.34	1.15	0.97	0.64
5	13.93	69.65	0.35	0.46	0.49	0.62	0.47	0.59	0.39	0.27	0.47	0.24	0.53	1.69	0.55	0.44	0.45	0.2	0.97	0.23	0.44	0.22	0.53	0.36	0.44	0.37	0.31	0.38	0.78	1.15	0.29	0.97	0.97	0.15
6	13.93	83.58	0.3	0.49	0.43	0.64	0.36	0.55	0.34	0.32	0.45	0.21	0.42	1.6	0.54	0.48	0.49	0.23	1.11	0.2	0.45	0.24	0.51	0.39	0.49	0.3	0.29	0.43	1.03	1.78	0.48	1.03	1.28	0.18
7	13.93	97.51	0.24	0.45	0.45	0.76	0.28	0.51	0.29	0.33	0.41	0.2	0.31	1.34	0.53	0.46	0.59	0.28	1.07	0.18	0.47	0.25	0.49	0.42	0.52	0.24	0.31	0.58	1.19	1.6	0.63	0.92	1.28	0.14
8	13.93	111.44	0.21	0.43	0.6	0.7	0.24	0.35	0.25	0.34	0.39	0.19	0.23	0.14	0.53	0.47	0.51	0.32	1.23	0.17	0.51	0.25	0.46	0.41	0.54	0.24	0.41	0.49	2.47	3.21	0.92	0.53	0.59	0.14
9	13.93	125.37	0.21	0.46	0.68	0.76	0.22	0.36	0.24	0.32	0.39	0.19	0.21	0.09	0.64	0.45	0.43	0.67	2.67	0.18	0.54	0.28	0.47	0.42	0.56	0.31	0.53	0.54	1.89	4.01	0.94	0.46	0.2	0.15
10	13.93	139.3	0.23	0.51	0.73	0.97	0.2	0.38	0.25	0.3	0.31	0.2	0.19	0.06	1.03	0.51	0.94	0.57	3.56	0.18	0.56	0.3	0.55	0.5	0.63	0.42	1.6	0.75	1.89	2.47	1	0.46	0.12	0.18
11	13.93	153.23	0.31	0.55	0.89	1.19	0.19	0.46	0.3	0.27	0.26	0.22	0.17	0.05	1.28	0.64	0.92	0.97	3.56	0.2	0.59	0.44	0.73	0.64	0.7	0.68	1.6	1.07	2.91	3.56	0.89	0.59	0.1	0.26
12	13.93	167.16	0.43	0.67	1.19	1.28	0.19	0.68	0.49	0.25	0.27	0.24	0.16	0.06	2.14	0.84	1.07	3.21	8.02	0.23	0.62	0.54	0.87	0.76	0.76	1.15	1.39	1.07	2	1.78	1.34	0.58	0.1	0.24
13	13.93	181.09	0.49	0.87	2	2.29	0.22	1.03	0.67	0.25	0.38	0.26	0.16	0.06	0.82	1.11	2.14	3.56	4.01	0.25	0.68	0.73	1.69	1.03	0.78	1.78	1.46	0.84	1.78	4.58	1.15	0.6	0.09	0.21
14	13.93	195.02	0.67	1.11	2.67	4.58	0.23	1.6	0.84	0.27	0.53	0.43	0.19	0.07	0.45	1.53	2.14	4.58	2.29	0.26	0.84	0.8	2	1.11	0.84	1.6	0.57	0.53	2.67	1.69	1.15	0.67	0.13	0.13
15	13.93	208.95	0.92	1.46	3.21	5.34	0.24	3.56	1.15	0.33	0.55	0.46	0.3	0.08	1.6	2.29	2.14	3.56	2.91	0.28	1.46	0.97	2	1.19	1	2.67	0.37	0.17	8.02	0.15	0.68	0.76	0.16
16	13.93	222.88	1	1.6	3.21	6.41	0.22	5.34	1.46	0.39	0.54	0.63	0.46	0.09	0.41	3.21	1.89	0.51	8.02	0.26	1	0.94	1.78	1.46	1.19	2.91	0.1		0.26		0.3	0.8	0.17
17	13.93	236.81	1.28	0.67	2.91	10.69	0.2	0.97	2	0.42	0.62	0.67	0.78	0.09	0.13	3.21	0.92	0.54	0.29	0.2	1.34	0.84	1.6	1.34	1.78	0.33			0.18		0.17	0.87	0.15
18	13.93	250.74	1.11	0.41	0.64	0.17	0.22	1.07	1.89	0.43	0.23	0.76	0.97	0.09	0.11	2.67	0.18	0.5	0.17		0.48	0.82	0.54	1.34	1.89							0.76	0.03
19	13.93	264.67	0.2	0.17	0.42	0.13	0.18	1.28	1.89	0.44	0.26	0.31	2.47	0.06	0.07	1	0.21	0.34	0.07		0.82	0.28	0.24	0.39	1.89							0.78	0.05
20	13.93	278.6			0.29		0.14	0.25	0.46	0.3		0.13	4.01	0.06		0.17	0.16	0.26	0.06		1.03	0.14	0.12	0.07	0.38							0.36
21	13.93	292.53			0.19				0.43	0.27		0.18	5.34	0.06		0.1		0.06			0.17				0.22							0.36
22	13.93	306.46			0.05				0.11	0.24		0.08	0.14	0.04		0.05					0.11				0.2							0.32
23	13.93	320.39								0.09		0.04	0.11								0.1											0.33
24	13.93	334.32								0.05
Apperture			1.13	1.05	0.56	0.89	0.95	1.26	0.83	0.56	1.28	0.51	0.85	0.5	0.64	0.58	1	0.6	0.63	1.13	0.81	0.95	0.88	0.65	1.11	1.44	0.78	1.03	1.07	0.99	1.04	1.45	0.56	0.89
Rtotal	day.Torr.mg^-1		9.75	11.88	23.62	38.91	6.33	21.65	16.13	6.53	7.82	6.68	19.4	9.15	12.57	20.8	16.43	21.62	41.75	3.35	13.68	8.61	16.11	12.77	15.98	14.22	10.08	8.19	29.5	29.25	12.13	16.07	7.39	3.63
Rapper	day.Torr.mg^-1		3.07	2.33	2.68	2.71	2.94	2.97	3.16	1.55	3	1.8	2.32	1.65	2.08	1.8	2.16	2.35	1.7	2.06	2.15	1.8	2.36	1.53	2.41	2.46	1.88	2.38	2.17	2.36	2.78	3.85	1.51	2.33
GH2O	mg H2O.day^-1.Torr^-1		0.078	0.07	0.038	0.024	0.108	0.041	0.052	0.124	0.092	0.118	0.046	0.093	0.068	0.044	0.054	0.042	0.023	0.185	0.063	0.096	0.054	0.07	0.054	0.06	0.084	0.095	0.032	0.032	0.067	0.05	0.112	0.168
GH2O	mg H2O.day^-1.Torr^-1	without appertures	0.103	0.084	0.042	0.026	0.158	0.046	0.062	0.153	0.128	0.15	0.052	0.109	0.08	0.048	0.061	0.046	0.024	0.298	0.073	0.116	0.062	0.078	0.063	0.07	0.099	0.122	0.034	0.034	0.082	0.062	0.135	0.275
		difference	-0.3146	-0.196	-0.1135	-0.0697	-0.4639	-0.137	-0.196	-0.2374	-0.3839	-0.2689	-0.1195	-0.1805	-0.1652	-0.0866	-0.1312	-0.1089	-0.0408	-0.615	-0.1569	-0.2086	-0.1464	-0.1196	-0.1509	-0.1731	-0.186	-0.2911	-0.0737	-0.0806	-0.2292	-0.2397	-0.2043	-0.6404
CY4	Stage 20
			Sector
Index	Thickness (µm)	From outer surface (µm)		A (pore area in µm2)				B			C				D					E			F
			pc1	pc2	pc3	pc4	pc5	pc6	pc7	pc8	pc9	pc10	pc11	pc12	pc13	pc14	pc15	pc16	pc17	pc18	pc19	pc20	pc21	pc22	pc23
Apperture			0.91	0.99	1.28	1.88	2.96	1.06	0.85	0.89	1.23	1.2	1.71	0.9	2.37	1.62	1.8	1	0.84	1.31	1.28	1.16	1	1.26	0.83
1	13.93	13.93	0.13	0.15	0.26	0.56	1.39	0.18	0.12	0.13	0.24	0.23	0.46	0.13	0.89	0.42	0.52	0.16	0.11	0.27	0.26	0.21	0.16	0.25	0.11
2	13.93	27.86	0.11	0.13	0.22	0.43	0.48	0.17	0.16	0.15	0.2	0.21	0.45	0.17	0.41	0.45	0.58	0.17	0.12	0.64	0.25	0.37	0.29	0.42	0.31
3	13.93	41.79	0.12	0.13	0.2	0.39	0.14	0.17	0.2	0.15	0.19	0.2	0.43	0.19	0.73	0.36	1.03	0.23	0.15	0.73	0.35	0.34	0.29	0.43	0.4
4	13.93	55.72	0.12	0.13	0.19	0.41	0.23	0.15	0.21	0.15	0.18	0.21	0.43	0.2	1.46	0.54	1.03	0.23	0.19	0.8	0.25	0.44	0.32	0.58	0.51
5	13.93	69.65	0.13	0.14	0.2	0.43	0.29	0.16	0.22	0.15	0.19	0.22	0.46	0.19	1.69	0.53	1.03	0.23	0.17	0.87	0.26	0.42	0.38	0.75	0.52
6	13.93	83.58	0.14	0.15	0.21	0.49	0.28	0.17	0.26	0.15	0.19	0.26	0.32	0.19	1.28	0.67	0.7	0.25	0.14	0.82	0.31	0.37	0.46	1.11	0.43
7	13.93	97.51	0.14	0.16	0.23	0.64	0.34	0.19	0.26	0.15	0.21	0.29	0.36	0.18	0.92	0.64	0.75	0.26	0.15	1.11	0.36	0.43	0.49	0.89	0.43
8	13.93	111.44	0.15	0.16	0.27	1.34	0.45	0.21	0.45	0.15	0.24	0.32	0.46	0.21	1.03	0.75	0.59	0.3	0.18	1	0.39	0.53	0.68	1.28	0.59
9	13.93	125.37	0.16	0.16	0.32	1.69	0.55	0.25	0.45	0.15	0.3	0.38	0.49	0.26	1.19	0.67	0.62	0.35	0.14	1.53	0.42	0.6	0.89	1.28	0.94
10	13.93	139.3	0.2	0.17	0.36	2.14	0.63	0.29	0.55	0.16	0.38	0.43	0.63	0.27	1.03	1.07	0.82	0.41	0.2	2.47	0.45	0.65	1.15	1.39	0.87
11	13.93	153.23	0.24	0.19	0.39	2.29	0.57	0.36	0.92	0.17	0.5	0.49	0.5	0.35	0.87	1.69	0.71	0.33	0.22	2.14	0.7	0.75	1.53	2	0.89
12	13.93	167.16	0.29	0.22	0.4	4.01	0.62	0.38	2.29	0.18	0.64	0.58	0.53	0.46	0.97	1.34	1.03	0.36	0.31	1.28	0.97	1.11	2	2.47	0.87
13	13.93	181.09	0.38	0.27	0.44	1.46	0.76	0.46	2	0.2	0.76	0.7	0.44	0.73	0.49	2.91	1.53	0.58	0.97	0.25	0.97	1.89	1.78	3.56	0.97
14	13.93	195.02	0.5	0.34	0.52	0.52	0.78	0.63	2.91	0.22	0.89	1	0.67	1.03	0.29	3.21	1.39	0.56	1.89	0.3	1	2.29	1.78	2.47	0.73
15	13.93	208.95	0.71	0.53	0.59	0.24	0.75	0.55	2.91	0.26	1.11	1.78	0.76	1.53	0.19	4.58	0.87	0.54	2.67	0.27	1.46	2.67	1.46	0.21	1.34
16	13.93	222.88	0.89	0.73	0.75	0.09	1.03	0.73	2.67	0.31	1.28	2.14	0.6	1.39	0.16	1.15	0.48	0.7	2.67	0.15	1.15	2.47	0.14	0.06	0.94
17	13.93	236.81	1.23	0.97	0.94	0.06	2.14	0.84	1.46	0.4	1.39	3.56	0.52	0.46		0.49	0.27	0.63	0.49		1.6	1.89	0.04		0.08
18	13.93	250.74	1.34	1.07	1.15		0.07	1.23	0.78	0.51	0.65	3.21	0.34	0.23		0.37	0.28	0.76	0.5		1.46	2.14	0.04		0.04
19	13.93	264.67	1.78	1.11	1.69		0.08	2.29	0.6	0.68	0.1	3.21	0.43	0.41		0.33	0.17	0.06	0.37		0.3	1.46			0.05
20	13.93	278.6	0.12	0.75	2.14		0.06	2.29	0.42	0.8	0.07	3.21	0.16	0.24		0.22	0.08	0.08	0.35			0.2			0.06
21	13.93	292.53	0.1	0.54	3.21			1.46	0.22	0.92		0.58		0.07		0.21		0.07	0.25			0.11
22	13.93	306.46		0.35	0.15			1.28		0.23		0.19		0.62								0.1
23	13.93	320.39			0.14			0.68		0.1		0.09		0.58
24	13.93	334.32			0.11			0.22
25	13.93	348.25						0.1
26	13.93	362.18						0.06
Apperture			0.78	1.48	0.84	0.64	0.62	0.61	1.17	0.78	0.65	0.73	1	1.92	1.02	1.14	0.69	0.64	1.26	0.96	1.38	0.79	0.53	0.61	0.6
Rtotal	day.Torr.mg^-1		8.98	8.57	15.07	17.18	11.65	15.52	20.05	6.45	9.72	23.48	9.46	10.1	13.59	22.56	14.49	7.27	12.25	14.63	12.91	21.41	13.89	19.15	11.07
Rapper	day.Torr.mg^-1		1.69	2.47	2.12	2.52	3.58	1.68	2.03	1.67	1.87	1.93	2.71	2.82	3.39	2.76	2.5	1.64	2.1	2.27	2.66	1.95	1.53	1.87	1.43
GH2O	mg H2O.day^-1.Torr^-1		0.094	0.091	0.058	0.051	0.066	0.058	0.045	0.123	0.086	0.039	0.082	0.077	0.059	0.039	0.059	0.112	0.07	0.059	0.064	0.043	0.065	0.048	0.08
GH2O	mg H2O.day^-1.Torr^-1	without appertures	0.111	0.117	0.066	0.058	0.086	0.064	0.05	0.155	0.103	0.043	0.106	0.099	0.074	0.044	0.069	0.137	0.082	0.068	0.077	0.047	0.072	0.052	0.09
		difference	-0.1881	-0.2881	-0.1405	-0.1465	-0.3076	-0.1082	-0.101	-0.2597	-0.1926	-0.0822	-0.2869	-0.2787	-0.249	-0.1222	-0.1722	-0.2258	-0.1714	-0.1553	-0.2061	-0.0909	-0.1105	-0.0975	-0.1289
CY5	Stage 22
			Sector
Index	Thickness (µm)	From outer surface (µm)	A (pore area in µm2)												B								C						D						E					F
			pc1	pc2	pc3	pc4	pc5	pc6	pc7	pc8	pc9	pc10	pc11	pc12	pc13	pc14	pc15	pc16	pc17	pc18	pc19	pc20	pc21	pc22	pc23	pc24	pc25	pc26	pc27	pc28	pc29	pc30	pc31	pc32	pc33	pc34	pc35	pc36	pc37	pc38	pc39	pc40	pc41
Apperture			1.03	0.82	1.16	0.81	0.71	0.64	0.98	0.76	0.82	0.68	1.11	0.9	1.8	1.09	0.72	0.94	1.97	1.26	1.71	1.64	1.88	1.38	1.15	1.82	0.9	1.07	1.42	1.13	0.91	0.93	0.69	0.94	0.89	2.01	1.23	0.92	0.92	1.17	1.4	0.82	1.01
1	13.93	13.93	0.17	0.11	0.21	0.1	0.08	0.06	0.15	0.09	0.11	0.07	0.19	0.13	0.52	0.19	0.08	0.14	0.62	0.25	0.46	0.43	0.56	0.3	0.21	0.53	0.13	0.18	0.32	0.2	0.13	0.14	0.08	0.14	0.13	0.64	0.24	0.14	0.14	0.22	0.31	0.11	0.16
2	13.93	27.86	0.18	0.13	0.16	0.1	0.09	0.06	0.13	0.09	0.07	0.06	0.16	0.17	0.58	0.23	0.09	0.13	0.51	0.36	0.3	0.34	0.58	0.41	0.24	0.47	0.25	0.08	0.52	0.2	0.21	0.2	0.14	0.17	0.26	0.41	0.26	0.14	0.15	0.32	0.28	0.1	0.25
3	13.93	41.79	0.16	0.17	0.16	0.11	0.12	0.08	0.14	0.1	0.07	0.06	0.31	0.21	0.43	0.28	0.08	0.19	0.4	0.36	0.31	0.39	0.54	0.37	0.25	0.42	0.48	0.08	0.6	0.3	0.27	0.26	0.19	0.21	0.67	0.25	0.32	0.15	0.17	0.34	0.26	0.12	0.32
4	13.93	55.72	0.19	0.18	0.17	0.11	0.13	0.13	0.15	0.11	0.07	0.07	0.25	0.21	0.47	0.24	0.1	0.24	0.49	0.62	0.34	0.47	0.52	0.4	0.24	0.45	0.78	0.09	0.76	0.52	0.29	0.27	0.25	0.21	0.73	0.26	0.3	0.11	0.19	0.48	0.32	0.15	0.3
5	13.93	69.65	0.24	0.17	0.21	0.13	0.14	0.16	0.17	0.12	0.08	0.08	0.11	0.21	0.57	0.29	0.14	0.33	0.51	0.7	0.37	0.49	0.47	0.44	0.24	0.49	0.67	0.1	0.68	0.4	0.32	0.39	0.29	0.17	0.78	0.19	0.29	0.12	0.16	0.55	0.33	0.18	0.44
6	13.93	83.58	0.28	0.19	0.25	0.18	0.16	0.24	0.2	0.16	0.09	0.1	0.26	0.22	0.67	0.35	0.22	0.41	0.53	0.68	0.4	0.5	0.48	0.46	0.23	0.65	0.82	0.11	0.78	0.68	0.4	0.53	0.32	0.19	1.07	0.27	0.29	0.13	0.19	0.47	0.4	0.21	0.63
7	13.93	97.51	0.37	0.25	0.3	0.25	0.19	0.26	0.22	0.2	0.1	0.12	0.32	0.25	0.7	0.44	0.34	0.58	0.65	0.84	0.55	0.49	0.49	0.51	0.25	0.58	1.07	0.11	1.28	0.71	0.46	0.53	0.36	0.21	1.39	0.31	0.3	0.12	0.25	0.77	0.64	0.24	0.35
8	13.93	111.44	0.46	0.32	0.35	0.28	0.21	0.28	0.24	0.22	0.12	0.15	0.38	0.27	0.92	0.6	0.43	0.73	0.92	1.07	0.73	0.56	0.55	0.56	0.28	0.51	0.94	0.13	1.6	0.94	0.49	0.5	0.42	0.3	1.23	0.34	0.34	0.2	0.29	2.48	1.15	0.25	0.64
9	13.93	125.37	0.57	0.39	0.38	0.33	0.26	0.32	0.27	0.24	0.12	0.16	0.4	0.35	1.28	0.57	0.47	0.8	1	1.46	1.39	0.64	0.63	0.71	0.33	0.64	1.78	0.15	0.56	1.11	0.53	0.8	0.36	0.23	1.19	0.38	0.49	0.18	0.4	2.01	1.53	0.26	0.43
10	13.93	139.3	0.65	0.45	0.47	0.45	0.29	0.35	0.3	0.27	0.13	0.18	0.46	0.49	1.07	0.64	0.46	0.87	1.15	1.69	2.67	0.76	0.7	0.97	0.39	0.6	0.92	1.15	0.57	0.76	0.78	0.8	0.31	0.25	1.6	0.43	0.63	0.3	0.53	0.89	0.95	0.26	0.69
11	13.93	153.23	0.71	0.47	0.55	0.55	0.34	0.39	0.34	0.31	0.14	0.21	0.43	0.65	1	0.71	0.46	0.84	1.11	1.78	4.58	0.92	1.03	1.23	0.5	0.67	0.62	2.29	0.68	0.75	0.97	1.6	0.33	0.29	1.69	0.42	1.6	0.28	1.01	0.45	0.42	0.28	0.56
12	13.93	167.16	0.73	0.49	0.65	0.65	0.44	0.48	0.38	0.39	0.16	0.25	0.48	1.03	1.03	1	0.45	0.58	0.92	2.14	4.58	1.28	1.34	1.34	0.65	0.68	0.48	1.89	1.07	0.97	1.34	1.46	0.29	0.33	1.89	0.41	1.78	0.21	1.11	0.7	0.4	0.34	0.43
13	13.93	181.09	0.78	0.52	0.87	0.92	0.53	0.56	0.43	0.49	0.17	0.29	0.5	0.84	0.92	1.53	0.49	0.57	0.92	3.56	4.58	1.23	1.78	1.34	0.87	0.84	0.78	0.76	1.78	0.89	1.78	2.67	0.3	0.36	1.46	0.34	2.47	0.17	1.15	0.51	0.89	0.45	0.29
14	13.93	195.02	0.82	0.58	1.34	1.23	0.55	0.73	0.49	0.65	0.17	0.31	0.71	0.75	0.94	1.89	0.68	0.56	1.07	3.21	4.58	1.34	2.47	2.67	1.19	0.21	2.47	0.76	0.89	1.34	2	2	0.31	0.45	1.89	0.39	2.14	0.23	1.53	0.09	0.75	0.72	0.45
15	13.93	208.95	0.84	0.73	1.15	0.97	0.65	0.82	0.65	1.39	0.17	0.4	0.87	0.22	0.33	0.39	1.07	0.63	1.46	2.47	0.58	1.78	3.56	4.58	4.58	0.07	0.27	0.89	2.67	0.29	1.28	1.34	0.34	0.46	0.59	0.42	0.45	0.37	0.38		0.09	0.92	0.56
16	13.93	222.88	0.92	0.84	1.34	0.42	0.76	0.84	0.76	1.46	0.16	0.43	0.65	0.14	0.21	0.16	1	0.97	1.15	3.21	0.49	2.67	4.01	3.56	4.58	0.06	0.04	0.4	0.27	0.14	1.6	0.56	0.29	1.39	0.11	0.45	0.24	0.3	0.18		0.05	1.15	0.48
17	13.93	236.81	0.22	0.97	1.69	0.24	0.94	0.89	0.92	1.34	0.16	0.33	0.65	0.16	0.14	0.16	1.03	1.53	1.19	2	0.44	2.67	0.46	2	4.58	0.05		0.21	0.24	0.17	0.43	0.2	0.11	1.6		0.46	0.34	0.09	0.21			1.29	0.12
18	13.93	250.74	0.16	0.63	1.15	0.16	0.52	1.34	1.03	1.11	0.15	0.43	1.03	0.13	0.15	0.14	0.63	2.14	1.46	1.69	0.23	2.67	0.25	1.69	4.58				0.28		0.18	0.18		0.62		0.27	0.35					1.19	0.05
19	13.93	264.67	0.1	0.52	0.19	0.08	0.53	1.03	0.62	1.03	0.08	0.39	0.3	0.11	0.14	0.12	0.64	1.69	1.03	1.34		2.91	0.27	1.89	4.58				0.64		0.21	0.17		0.43		0.19						1.01	0.05
20	13.93	278.6		0.49	0.09		0.45	0.64	0.58	1.19	0.05	0.2	0.19	0.1	0.11	0.12	0.36	1.07	0.29	0.92		0.09		0.75	5.34				0.53		0.34	0.09		0.48								1.15
21	13.93	292.53		0.49	0.09		0.42	1.19	0.56	0.1		0.13	0.16		0.08	0.14	0.26	0.54	0.21	0.59				0.27	5.34				0.51		0.06			0.34								1.69
22	13.93	306.46		0.54			0.43	0.62	0.57	0.11		0.11	0.15		0.08	0.1	0.25	0.37	0.2	0.36					0.1				0.41					0.3								0.3
23	13.93	320.39		0.2			0.13	0.05	0.35	0.1		0.11	0.15			0.12	0.28	0.21	0.11	0.23														0.14								0.29
24	13.93	334.32		0.12			0.05		0.19			0.13	0.16			0.07	0.2	0.18	0.11	0.17																						0.17
25	13.93	348.25		0.09								0.11	0.08				0.12	0.15	0.09	0.13																						0.13
26	13.93	362.18											0.05							0.08
27	13.93	376.11
Apperture			0.8	0.75	0.75	0.7	0.55	0.58	1.08	0.79	0.57	0.83	0.53	0.8	0.72	0.66	0.86	0.96	0.76	0.71	1.2	0.76	1.31	1.31	0.79	0.54	0.5	1.15	1.61	1.02	0.61	0.74	0.83	0.94	0.83	1.09	1.49	0.76	1.16	0.74	0.57	0.92	0.55
Rtotal	day.Torr.mg^-1		8.55	10.04	11.76	7.27	8.41	11.52	9.84	11.25	2.38	4.88	9.41	6.65	12.34	10.48	10.35	16.45	18.07	31.9	27.59	22.64	20.71	26.45	39.58	7.92	12.49	9.38	17.67	10.37	14.08	14.7	4.69	9.29	16.67	6.84	12.84	3.25	8.04	10.28	8.78	12.96	7.19
Rapper	day.Torr.mg^-1		1.83	1.58	1.91	1.51	1.26	1.22	2.06	1.55	1.39	1.51	1.64	1.71	2.52	1.75	1.58	1.9	2.73	1.96	2.91	2.41	3.2	2.69	1.94	2.36	1.4	2.22	3.03	2.15	1.52	1.67	1.53	1.88	1.72	3.1	2.72	1.68	2.09	1.91	1.97	1.74	1.57
GH2O	mg H2O.day^-1.Torr^-1		0.096	0.086	0.073	0.114	0.103	0.078	0.084	0.078	0.265	0.156	0.091	0.12	0.067	0.082	0.084	0.054	0.048	0.03	0.033	0.04	0.042	0.034	0.024	0.097	0.072	0.086	0.048	0.08	0.064	0.061	0.161	0.09	0.054	0.101	0.064	0.203	0.099	0.082	0.093	0.068	0.114
GH2O	mg H2O.day^-1.Torr^-1	without appertures	0.117	0.1	0.085	0.138	0.119	0.087	0.102	0.089	0.421	0.205	0.106	0.15	0.081	0.095	0.097	0.061	0.055	0.031	0.036	0.044	0.048	0.038	0.025	0.126	0.08	0.107	0.057	0.096	0.071	0.068	0.213	0.108	0.06	0.146	0.078	0.308	0.124	0.097	0.114	0.077	0.139
		difference	-0.2135	-0.1571	-0.1622	-0.208	-0.1497	-0.1059	-0.2095	-0.1379	-0.5858	-0.3103	-0.1741	-0.2563	-0.2043	-0.1666	-0.1529	-0.1156	-0.1509	-0.0615	-0.1055	-0.1062	-0.1543	-0.1016	-0.0491	-0.2973	-0.1121	-0.237	-0.1714	-0.2077	-0.1079	-0.1136	-0.3255	-0.2025	-0.1031	-0.4528	-0.2119	-0.5173	-0.2595	-0.1859	-0.2239	-0.1342	-0.2179
CY6	Stage 23
			Sector
Index	Thickness (µm)	From outer surface (µm)			A (pore area in µm2)						B							C					D				E					F
			pc1	pc2	pc3	pc4	pc5	pc6	pc7	pc8	pc9	pc10	pc11	pc12	pc13	pc14	pc15	pc16	pc17	pc18	pc19	pc20	pc21	pc22	pc23	pc24	pc25	pc26	pc27	pc28	pc29	pc30	pc31	pc32	pc33
Apperture			1	0.88	1.09	1.04	1.44	1.17	1	1.31	0.96	1.34	0.98	0.97	1.1	0.82	0.97	0.87	0.78	1.16	1.16	1.03	1.49	0.79	1.27	1.18	1.34	0.9	1.07	1.05	1.11	0.8	1.09	0.82	1.99
1	13.93	13.93	0.16	0.12	0.19	0.17	0.33	0.22	0.16	0.27	0.15	0.28	0.15	0.15	0.19	0.11	0.15	0.12	0.1	0.22	0.22	0.17	0.35	0.1	0.26	0.22	0.29	0.13	0.18	0.18	0.2	0.1	0.19	0.11	0.63
2	13.93	27.86	0.15	0.12	0.21	0.15	0.4	0.25	0.16	0.24	0.15	0.26	0.14	0.16	0.15	0.09	0.18	0.2	0.09	0.29	0.12	0.18	0.2	0.17	0.17	0.29	0.2	0.15	0.13	0.17	0.18	0.14	0.14	0.23	0.94
3	13.93	41.79	0.13	0.13	0.24	0.12	0.22	0.29	0.17	0.31	0.17	0.26	0.21	0.19	0.12	0.11	0.23	0.2	0.11	0.33	0.15	0.19	0.29	0.16	0.22	0.3	0.19	0.15	0.12	0.17	0.18	0.23	0.17	0.23	1.07
4	13.93	55.72	0.1	0.14	0.26	0.13	0.54	0.38	0.17	0.38	0.19	0.31	0.25	0.22	0.13	0.14	0.27	0.23	0.13	0.39	0.17	0.21	0.34	0.17	0.23	0.31	0.18	0.16	0.13	0.17	0.18	0.21	0.26	0.23	0.24
5	13.93	69.65	0.12	0.16	0.3	0.19	0.48	0.41	0.15	0.42	0.21	0.41	0.3	0.24	0.13	0.16	0.29	0.27	0.12	0.44	0.22	0.23	0.34	0.15	0.23	0.33	0.19	0.17	0.14	0.19	0.18	0.21	0.31	0.24	0.31
6	13.93	83.58	0.15	0.16	0.32	0.28	0.48	0.38	0.14	0.42	0.22	0.41	0.31	0.26	0.14	0.16	0.29	0.31	0.11	0.42	0.25	0.25	0.4	0.16	0.24	0.31	0.21	0.17	0.15	0.19	0.17	0.21	0.31	0.24	0.14
7	13.93	97.51	0.15	0.16	0.33	0.35	0.39	0.34	0.14	0.37	0.22	0.44	0.34	0.3	0.14	0.16	0.28	0.31	0.1	0.37	0.33	0.22	0.46	0.19	0.23	0.3	0.25	0.18	0.15	0.19	0.17	0.22	0.3	0.24	0.13
8	13.93	111.44	0.16	0.17	0.31	0.3	0.41	0.3	0.15	0.36	0.22	0.51	0.37	0.35	0.15	0.17	0.25	0.3	0.1	0.35	0.31	0.25	0.87	0.2	0.26	0.32	0.3	0.18	0.17	0.21	0.19	0.23	0.33	0.25	0.16
9	13.93	125.37	0.18	0.17	0.34	0.26	0.36	0.33	0.17	0.39	0.26	0.55	0.45	0.4	0.17	0.18	0.27	0.31	0.11	0.41	0.38	0.26	1.23	0.22	0.27	0.33	0.35	0.19	0.19	0.27	0.23	0.22	0.36	0.26	0.12
10	13.93	139.3	0.2	0.17	0.43	0.23	0.43	0.36	0.19	0.41	0.3	0.67	0.53	0.52	0.21	0.21	0.33	0.34	0.13	0.46	0.43	0.29	1.19	0.25	0.33	0.36	0.43	0.2	0.22	0.34	0.28	0.23	0.37	0.29	0.13
11	13.93	153.23	0.29	0.19	0.53	0.22	0.55	0.43	0.26	0.54	0.41	0.8	0.62	0.73	0.24	0.26	0.42	0.4	0.17	0.58	0.67	0.37	1.46	0.35	0.39	0.45	0.56	0.22	0.27	0.41	0.34	0.24	0.41	0.4	0.14
12	13.93	167.16	0.45	0.23	1	0.22	0.75	0.54	0.36	0.76	0.6	1.6	0.6	1.07	0.3	0.32	0.52	0.49	0.26	0.71	0.92	0.57	1.34	0.54	0.48	0.63	0.73	0.24	0.37	0.49	0.39	0.27	0.53	0.56	0.12
13	13.93	181.09	0.8	0.26	1.6	0.27	1.19	0.67	0.48	0.71	0.78	3.56	0.78	2.14	0.46	0.46	0.84	0.62	0.32	1	1.39	1	1.11	0.89	0.63	0.78	0.82	0.28	0.43	0.64	0.36	0.31	0.68	0.8	0.13
14	13.93	195.02	1.39	0.34	2.67	0.35	1.53	0.89	0.6	0.32	1.23	4.01	1	2.47	0.6	0.53	1.46	0.8	0.44	1.39	2.14	1.89	1.34	1.69	0.67	0.76	0.84	0.34	0.41	0.76	0.43	0.41	0.82	1.28	0.1
15	13.93	208.95	1.39	0.53	3.21	0.44	2.47	1.07	0.73	0.33	2.14	4.58	1.28	2.91	1	1.34	3.21	1.34	0.75	1.53	1.89	1.89	0.82	1.89	1.39	0.76	0.78	0.43	0.54	0.84	0.38	0.59	1.03	2.29	0.08
16	13.93	222.88	1.53	0.67	2.47	0.97	1.34	1.89	0.75	0.36	2.14	5.34	1.6	4.58	1.69	1.78	3.56	1.39	1.23	1.69	2.47	1.46	0.13	1.78	1.6	0.8	0.75	0.43	0.55	0.82	0.34	0.94	1.69	2.47	0.05
17	13.93	236.81	1.78	1.19	1.6	1.89	4.01	1.78	0.59	0.36	1.78	2.29	2.47	6.41	1.39	2.29	3.56	1.53	2.67	1.89	3.21	1.03	0.22	2.29	1.89	0.5	0.68	0.45	0.7	0.97	0.34	1.53	1.69	2.14	0.05
18	13.93	250.74	0.92	1.46	0.59	2.67	1.39	1.46	0.4	0.59	1.07	4.01	3.21	5.34	2	2.14	4.58	2.14	2.91	3.21	2.67	1.23	0.1	1.46	2	0.34	0.49	0.44	0.76	0.63	0.34	1.89	2.14	3.21	0.05
19	13.93	264.67	0.14	1.78	0.45	3.56	1.19	0.47	0.19	0.6	0.06	4.58	2.67	1.78	0.94	2.91	3.21	3.21	4.01	3.56	1.69	1.46		2.29	0.44	0.34	0.42	0.52	0.7	1.34	0.37	2	2.47	1.34	0.04
20	13.93	278.6	0.08	3.56	0.34	4.01	1.07	0.35	0.05	0.56	0.05	3.56	3.21	0.52	0.24	2.29	0.84	2.67	1.15	4.58	0.73	1.6		2.14	0.29	0.22	0.26	0.35	0.1	0.08	0.27	3.56	3.21	1.19
21	13.93	292.53		2.29	0.13	3.56	0.35	0.27		0.41		0.33	0.27	0.04	0.17	1.03	0.26	3.21	0.14	2.29	0.06	2		0.31	0.34	0.32	0.18	0.31	0.06	0.03	0.05	4.01	4.01	0.12
22	13.93	306.46		2.91	0.12	1.03	0.33	0.22		0.32		0.14	0.12		0.1	1.39	0.15	4.01	0.11	0.94	0.04	0.31		0.19	0.14	0.15		0.3				0.33	2.67	0.05
23	13.93	320.39		0.09	0.08	0.11	0.39	0.2		0.12		0.1			0.08	0.09	0.13	0.92		0.16		0.25			0.12	0.05		0.15				0.29	0.13	0.04
24	13.93	334.32		0.14		0.09	0.06									0.03		0.97							0.13			0.06					0.1	0.05
25	13.93	348.25		0.13		0.07	0.06											0.37							0.07
26	13.93	362.18		0.05														0.16
27	13.93	376.11		0.05														0.11
Apperture			0.69	0.54	0.7	0.66	0.61	1.11	0.56	0.87	0.57	0.79	0.88	0.49	0.72	0.46	0.91	0.82	0.82	1	0.49	1.26	0.81	1.1	0.68	0.54	1.06	0.61	0.62	0.45	0.56	1.35	0.78	0.55	0.52
Rtotal	day.Torr.mg^-1		10.28	17.37	17.74	21.64	20.71	13.49	6	9.58	12.35	39.01	20.87	30.77	10.75	18.36	25.29	26.91	15.23	27.21	20.44	17.3	12.19	17.58	13.02	9.17	9.11	6.2	6.47	9.1	5.58	18.37	24.31	18.25	4.62
Rapper	day.Torr.mg^-1		1.69	1.42	1.79	1.7	2.05	2.28	1.56	2.18	1.53	2.13	1.86	1.46	1.82	1.28	1.88	1.69	1.59	2.17	1.65	2.28	2.3	1.89	1.95	1.71	2.41	1.51	1.69	1.5	1.67	2.15	1.87	1.37	2.51
GH2O	mg H2O.day^-1.Torr^-1		0.084	0.053	0.051	0.043	0.044	0.063	0.132	0.085	0.072	0.024	0.044	0.031	0.08	0.051	0.037	0.035	0.059	0.034	0.045	0.051	0.069	0.051	0.067	0.092	0.087	0.13	0.122	0.094	0.138	0.049	0.038	0.051	0.14
GH2O	mg H2O.day^-1.Torr^-1	without appertures	0.097	0.058	0.056	0.046	0.048	0.074	0.167	0.104	0.081	0.026	0.048	0.033	0.093	0.054	0.04	0.037	0.066	0.037	0.049	0.058	0.082	0.057	0.077	0.109	0.11	0.161	0.154	0.11	0.179	0.054	0.041	0.055	0.217
		difference	-0.164	-0.082	-0.1009	-0.0787	-0.099	-0.1693	-0.2602	-0.227	-0.1237	-0.0545	-0.0893	-0.0475	-0.1696	-0.0696	-0.0743	-0.0629	-0.1045	-0.0797	-0.081	-0.1318	-0.1886	-0.1075	-0.1497	-0.1871	-0.2641	-0.243	-0.2615	-0.1647	-0.2991	-0.117	-0.077	-0.0751	-0.5435
